# Supplementary material for: A hidden cysteine in Fis1 targeted to prevent excessive mitochondrial fission and dysfunction under oxidative stress
Source: Nat Commun. 2025 May 6;16:4187. doi: 10.1038/s41467-025-59434-6 (PMC12056058; doi:10.1038/s41467-025-59434-6)
Supplement: Supplementary file 5 — Source Data [file 41467_2025_59434_MOESM5_ESM.xlsx]

## Sheet: Fig. 1a
WT		pT34		pY38
#Res	AtomicFlx	#Res	AtomicFlx	#Res	AtomicFlx
1	13.5843	1	13.3146	1	13.3207
2	11.6798	2	11.3512	2	11.5809
3	9.9849	3	9.5088	3	10.0695
4	8.296	4	8.2553	4	8.8516
5	6.4429	5	6.8087	5	7.636
6	4.7056	6	4.9349	6	6.1596
7	3.5683	7	3.4944	7	4.9373
8	2.4322	8	2.6043	8	4.3891
9	2.1819	9	2.1945	9	4.1451
10	2.2966	10	2.3092	10	4.318
11	2.2819	11	2.1908	11	4.6242
12	2.2237	12	2.4832	12	4.7504
13	1.7448	13	2.2654	13	3.9329
14	1.3622	14	1.7944	14	3.523
15	1.4624	15	1.9531	15	4.0906
16	1.4848	16	2.1155	16	3.9419
17	1.2446	17	1.7846	17	3.156
18	1.2231	18	1.6485	18	3.4941
19	1.4231	19	1.976	19	4.0608
20	1.3692	20	1.9486	20	3.5322
21	1.2161	21	1.5973	21	3.0848
22	1.4273	22	1.8515	22	3.8006
23	1.6085	23	2.1328	23	3.9583
24	1.5593	24	1.9151	24	3.3737
25	1.6556	25	1.9775	25	3.7026
26	1.9929	26	2.4763	26	4.3853
27	2.1883	27	2.5686	27	4.3418
28	2.1163	28	2.3897	28	3.9841
29	1.9011	29	2.3421	29	3.5396
30	1.3927	30	1.9676	30	2.5796
31	1.1518	31	1.3947	31	1.937
32	0.9787	32	1.1471	32	1.5649
33	0.9415	33	0.9642	33	1.4033
34	0.8731	34	0.9294	34	1.4289
35	0.6897	35	0.7494	35	1.2944
36	0.6107	36	0.6348	36	1.0684
37	0.6776	37	0.6982	37	1.1697
38	0.6109	38	0.6269	38	1.2372
39	0.5057	39	0.5166	39	1.0421
40	0.5845	40	0.5935	40	1.0016
41	0.6449	41	0.6382	41	1.1693
42	0.5619	42	0.5304	42	1.0933
43	0.5767	43	0.5434	43	0.9305
44	0.7619	44	0.7196	44	1.106
45	0.8221	45	0.7457	45	1.2428
46	1.0244	46	0.8976	46	1.4187
47	0.8639	47	0.7438	47	1.3279
48	0.7523	48	0.6469	48	1.2194
49	0.6896	49	0.609	49	1.2866
50	0.5814	50	0.5077	50	1.1923
51	0.5059	51	0.4494	51	0.9832
52	0.5091	52	0.4753	52	1.049
53	0.4961	53	0.4825	53	1.1465
54	0.4432	54	0.4366	54	0.9851
55	0.4636	55	0.462	55	0.9118
56	0.5553	56	0.5653	56	1.113
57	0.5228	57	0.5392	57	1.0991
58	0.5109	58	0.4977	58	0.9054
59	0.6508	59	0.6236	59	1.0455
60	0.7543	60	0.7291	60	1.2086
61	0.7913	61	0.7447	61	1.0565
62	0.8933	62	0.857	62	1.0327
63	1.2276	63	1.1639	63	1.3616
64	1.2806	64	1.1971	64	1.4014
65	1.3612	65	1.273	65	1.4463
66	1.2844	66	1.2062	66	1.3162
67	1.2774	67	1.1722	67	1.3672
68	1.1934	68	1.082	68	1.3582
69	0.9671	69	0.8594	69	1.1301
70	0.7849	70	0.6785	70	0.9069
71	0.781	71	0.749	71	0.8948
72	0.6747	72	0.6847	72	0.818
73	0.5849	73	0.5371	73	0.7007
74	0.541	74	0.5196	74	0.6436
75	0.5003	75	0.5153	75	0.6015
76	0.4921	76	0.488	76	0.5691
77	0.4858	77	0.4607	77	0.5526
78	0.5013	78	0.4854	78	0.5442
79	0.5107	79	0.5007	79	0.5542
80	0.522	80	0.5039	80	0.6207
81	0.5389	81	0.5121	81	0.6379
82	0.5967	82	0.5665	82	0.6409
83	0.6506	83	0.6202	83	0.7581
84	0.6847	84	0.6527	84	0.8459
85	0.7395	85	0.7095	85	0.8522
86	0.6932	86	0.6715	86	0.8615
87	0.7391	87	0.7189	87	0.9046
88	0.8074	88	0.7953	88	1.1042
89	0.6891	89	0.6869	89	0.9908
90	0.5908	90	0.5762	90	0.7812
91	0.6657	91	0.652	91	0.9751
92	0.7155	92	0.7185	92	1.1209
93	0.6352	93	0.6322	93	0.9418
94	0.6753	94	0.6977	94	1.0284
95	0.8174	95	0.8546	95	1.3419
96	0.8372	96	0.8732	96	1.3428
97	0.7475	97	0.8166	97	1.2565
98	0.8037	98	0.915	98	1.5464
99	1.0268	99	1.1421	99	1.8255
100	1.1614	100	1.2955	100	1.8818
101	1.1096	101	1.2809	101	1.9196
102	1.164	102	1.366	102	2.1316
103	1.2167	103	1.4409	103	2.2201
104	1.0225	104	1.2387	104	1.9216
105	1.0077	105	1.2124	105	1.93
106	0.9505	106	1.0893	106	1.6321
107	0.7926	107	0.8955	107	1.3878
108	0.7369	108	0.8531	108	1.5318
109	0.7424	109	0.8326	109	1.4628
110	0.6542	110	0.6915	110	1.1415
111	0.6668	111	0.6989	111	1.1901
112	0.7661	112	0.8018	112	1.3446
113	0.7191	113	0.7375	113	1.124
114	0.6904	114	0.7044	114	0.9442
115	0.9549	115	1.0057	115	1.2791
116	1.0288	116	1.0854	116	1.3159
117	0.9243	117	0.9956	117	1.046
118	1.1366	118	1.2206	118	1.2103
119	1.7913	119	1.8727	119	1.7504
120	3.2489	120	3.3855	120	3.2058
121	4.7585	121	4.838	121	4.6355
122	6.1604	122	6.2165	122	5.8272
123	7.6903	123	7.731	123	7.3313

## Sheet: Fig. 1c
	Average structural propensity
	WT	pT34	pY38
Leu15	99.75	99.37	97.45
Lys16	99.95	99.41	97.93
Phe17	99.96	99.49	98.05
Glu18	99.99	99.8	97.86
Lys19	99.99	98.9	96.72
Lys20	99.98	98.83	96.67
Phe21	100	99.72	95.08
Gln22	99.94	98.54	96.54
Ser23	99.72	97.5	95.53
Glu24	99.31	97.12	95.02
Lys25	96.86	94.58	90.42

## Sheet: Fig. 2b
WT Fis1				Thr34Asp Fis1				Tyr38Glu Fis1
qRg	(qRg)2I(q)/I(0)			qRg	(qRg)2I(q)/I(0)			qRg	(qRg)2I(q)/I(0)
0.185178	0.0319811			0.181456	0.0267978			0.17701	0.0253176
0.198906	0.0435883			0.194908	0.0355271			0.190133	0.0369549
0.212635	0.043435			0.208361	0.04276			0.203255	0.0431841
0.226363	0.0494887			0.221813	0.0472217			0.216378	0.0432769
0.240091	0.0570507			0.235265	0.0525534			0.229501	0.0552193
0.253819	0.0644765			0.248717	0.0581031			0.242623	0.0594691
0.267547	0.0710062			0.26217	0.0676671			0.255746	0.0635887
0.281276	0.0799114			0.275622	0.0738494			0.268869	0.0736443
0.295004	0.0863098			0.289074	0.0786254			0.281991	0.080588
0.308732	0.0915313			0.302526	0.0885521			0.295114	0.0872189
0.32246	0.0993005			0.315979	0.0982782			0.308237	0.0944559
0.336188	0.108159			0.329431	0.107422			0.321359	0.100945
0.349917	0.118644			0.342883	0.115088			0.334482	0.10479
0.363645	0.12036			0.356335	0.120356			0.347605	0.115882
0.377373	0.139356			0.369788	0.130283			0.360727	0.123574
0.391101	0.148669			0.38324	0.136208			0.37385	0.133982
0.40483	0.151435			0.396692	0.147635			0.386973	0.144994
0.418558	0.166702			0.410145	0.15928			0.400095	0.148678
0.432286	0.176973			0.423597	0.169289			0.413218	0.163576
0.446014	0.190984			0.437049	0.182121			0.426341	0.171868
0.459742	0.194271			0.450501	0.192896			0.439463	0.177442
0.473471	0.207007			0.463954	0.196671			0.452586	0.194787
0.487199	0.22111			0.477406	0.21514			0.465709	0.204669
0.500927	0.229343			0.490858	0.225456			0.478831	0.210775
0.514655	0.23881			0.50431	0.231421			0.491954	0.231179
0.528383	0.254899			0.517763	0.247042			0.505077	0.237187
0.542112	0.270075			0.531215	0.259497			0.518199	0.242288
0.55584	0.277201			0.544667	0.27595			0.531322	0.251759
0.569568	0.282523			0.558119	0.28599			0.544445	0.274887
0.583296	0.301694			0.571572	0.296293			0.557567	0.289705
0.597024	0.315922			0.585024	0.296601			0.57069	0.286457
0.610752	0.331127			0.598476	0.314891			0.583813	0.310338
0.624481	0.340634			0.611928	0.333173			0.596935	0.315014
0.638209	0.360555			0.625381	0.342379			0.610058	0.32722
0.651937	0.378489			0.638833	0.352741			0.62318	0.344354
0.665665	0.386687			0.652285	0.365411			0.636303	0.35708
0.679394	0.401239			0.665737	0.387211			0.649426	0.374233
0.693122	0.412227			0.67919	0.389585			0.662548	0.379419
0.70685	0.421337			0.692642	0.40027			0.675671	0.386301
0.720578	0.430301			0.706094	0.419101			0.688794	0.393095
0.734306	0.443071			0.719546	0.432767			0.701917	0.409104
0.748034	0.466235			0.732999	0.451507			0.715039	0.410143
0.761763	0.47791			0.746451	0.454011			0.728162	0.446622
0.775491	0.50162			0.759903	0.486976			0.741285	0.454114
0.789219	0.507452			0.773355	0.495412			0.754407	0.475059
0.802947	0.517025			0.786808	0.50267			0.76753	0.487312
0.816676	0.525118			0.80026	0.51043			0.780652	0.491928
0.830404	0.544723			0.813712	0.535807			0.793775	0.511007
0.844132	0.574424			0.827164	0.543288			0.806898	0.527787
0.85786	0.574119			0.840617	0.557788			0.82002	0.527547
0.871588	0.580044			0.854069	0.575182			0.833143	0.540439
0.885317	0.590995			0.867521	0.587868			0.846266	0.559264
0.899045	0.624496			0.880973	0.598296			0.859388	0.569929
0.912773	0.618273			0.894426	0.608172			0.872511	0.595146
0.926501	0.644316			0.907878	0.616527			0.885634	0.59688
0.940229	0.66375			0.92133	0.644028			0.898756	0.601132
0.953958	0.677312			0.934782	0.64207			0.911879	0.645667
0.967686	0.69614			0.948235	0.667678			0.925002	0.642249
0.981414	0.686629			0.961687	0.690422			0.938124	0.654715
0.995142	0.717474			0.975139	0.691514			0.951247	0.666142
1.00887	0.740018			0.988591	0.696126			0.96437	0.685739
1.0226	0.745167			1.00204	0.713737			0.977492	0.687309
1.03633	0.740518			1.0155	0.721364			0.990615	0.70977
1.05006	0.77319			1.02895	0.744666			1.00374	0.714733
1.06378	0.770688			1.0424	0.743228			1.01686	0.735332
1.07751	0.778283			1.05585	0.779163			1.02998	0.731271
1.09124	0.802763			1.06931	0.783487			1.04311	0.753744
1.10497	0.82421			1.08276	0.786158			1.05623	0.759107
1.1187	0.817619			1.09621	0.811047			1.06935	0.774714
1.13242	0.842297			1.10966	0.814256			1.08247	0.807449
1.14615	0.846294			1.12311	0.839263			1.0956	0.813422
1.15988	0.853729			1.13657	0.846099			1.10872	0.810911
1.17361	0.844559			1.15002	0.846647			1.12184	0.797877
1.18734	0.881527			1.16347	0.870882			1.13496	0.816701
1.20107	0.893807			1.17692	0.865579			1.14809	0.863545
1.21479	0.911395			1.19038	0.879457			1.16121	0.861737
1.22852	0.90056			1.20383	0.902361			1.17433	0.868847
1.24225	0.91231			1.21728	0.909098			1.18745	0.893773
1.25598	0.93034			1.23073	0.90833			1.20058	0.909576
1.26971	0.945017			1.24418	0.911483			1.2137	0.903293
1.28343	0.975659			1.25764	0.940303			1.22682	0.926788
1.29716	0.953663			1.27109	0.949987			1.23995	0.931662
1.31089	0.973339			1.28454	0.971874			1.25307	0.940145
1.32462	1.00316			1.29799	0.956271			1.26619	0.965546
1.33835	0.985325			1.31145	0.965917			1.27931	0.946132
1.35208	1.0226			1.3249	0.986115			1.29244	0.947703
1.3658	1.01825			1.33835	0.978266			1.30556	0.963993
1.37953	1.00959			1.3518	1.01346			1.31868	0.985657
1.39326	1.04352			1.36525	1.01937			1.3318	0.979947
1.40699	1.04467			1.37871	1.01074			1.34493	0.985171
1.42072	1.05912			1.39216	1.01273			1.35805	0.992003
1.43444	1.01754			1.40561	1.0419			1.37117	1.02119
1.44817	1.04465			1.41906	1.05806			1.38429	1.03261
1.4619	1.05739			1.43252	1.04558			1.39742	1.03254
1.47563	1.0499			1.44597	1.05444			1.41054	1.05014
1.48936	1.05949			1.45942	1.06963			1.42366	1.04004
1.50309	1.06012			1.47287	1.06718			1.43679	1.04718
1.51681	1.10631			1.48633	1.06914			1.44991	1.07754
1.53054	1.07113			1.49978	1.10033			1.46303	1.05341
1.54427	1.10545			1.51323	1.09119			1.47615	1.06388
1.558	1.11521			1.52668	1.11164			1.48928	1.05918
1.57173	1.14219			1.54013	1.09005			1.5024	1.09189
1.58545	1.13128			1.55359	1.12254			1.51552	1.08497
1.59918	1.13108			1.56704	1.10735			1.52864	1.10513
1.61291	1.10852			1.58049	1.10314			1.54177	1.08539
1.62664	1.12958			1.59394	1.12883			1.55489	1.10209
1.64037	1.10923			1.6074	1.12699			1.56801	1.09515
1.6541	1.15186			1.62085	1.13222			1.58113	1.13133
1.66782	1.15823			1.6343	1.1057			1.59426	1.08268
1.68155	1.14876			1.64775	1.12764			1.60738	1.14813
1.69528	1.12999			1.6612	1.12056			1.6205	1.12256
1.70901	1.15963			1.67466	1.12271			1.63363	1.17188
1.72274	1.14373			1.68811	1.15208			1.64675	1.18133
1.73646	1.14498			1.70156	1.14829			1.65987	1.13334
1.75019	1.18748			1.71501	1.163			1.67299	1.14039
1.76392	1.1603			1.72847	1.16977			1.68612	1.18196
1.77765	1.13898			1.74192	1.14641			1.69924	1.15303
1.79138	1.11666			1.75537	1.14683			1.71236	1.16862
1.80511	1.16327			1.76882	1.16327			1.72548	1.16823
1.81883	1.16113			1.78227	1.18071			1.73861	1.17388
1.83256	1.16127			1.79573	1.16365			1.75173	1.18091
1.84629	1.13876			1.80918	1.14224			1.76485	1.1574
1.86002	1.15589			1.82263	1.15887			1.77798	1.18416
1.87375	1.15444			1.83608	1.15908			1.7911	1.16519
1.88748	1.15477			1.84954	1.16846			1.80422	1.1747
1.9012	1.14673			1.86299	1.15054			1.81734	1.13936
1.91493	1.15727			1.87644	1.19515			1.83047	1.14624
1.92866	1.16203			1.88989	1.13055			1.84359	1.16342
1.94239	1.15177			1.90334	1.1693			1.85671	1.13942
1.95612	1.18825			1.9168	1.19306			1.86983	1.138
1.96984	1.18033			1.93025	1.19179			1.88296	1.11766
1.98357	1.12847			1.9437	1.18578			1.89608	1.20104
1.9973	1.13946			1.95715	1.13724			1.9092	1.13788
2.01103	1.15628			1.97061	1.15682			1.92232	1.16004
2.02476	1.14905			1.98406	1.16736			1.93545	1.19804
2.03849	1.15822			1.99751	1.17445			1.94857	1.18434
2.05221	1.14838			2.01096	1.12302			1.96169	1.15525
2.06594	1.14488			2.02442	1.14956			1.97481	1.1429
2.07967	1.1168			2.03787	1.17442			1.98794	1.13875
2.0934	1.11962			2.05132	1.15855			2.00106	1.16142
2.10713	1.14434			2.06477	1.17924			2.01418	1.14951
2.12085	1.12904			2.07822	1.14198			2.0273	1.12958
2.13458	1.08246			2.09168	1.13393			2.04043	1.16802
2.14831	1.11248			2.10513	1.13336			2.05355	1.11813
2.16204	1.10579			2.11858	1.11197			2.06667	1.15692
2.17577	1.11782			2.13203	1.11412			2.0798	1.10695
2.1895	1.05069			2.14549	1.1353			2.09292	1.11171
2.20322	1.11084			2.15894	1.12066			2.10604	1.15278
2.21695	1.10114			2.17239	1.09812			2.11916	1.07932
2.23068	1.05942			2.18584	1.0922			2.13229	1.06333
2.24441	1.09199			2.19929	1.13108			2.14541	1.09066
2.25814	1.09987			2.21275	1.08502			2.15853	1.08158
2.27187	1.146			2.2262	1.09185			2.17165	1.08761
2.28559	1.05486			2.23965	1.08195			2.18478	1.0825
2.29932	1.08324			2.2531	1.06343			2.1979	1.05453
2.31305	1.06712			2.26656	1.08711			2.21102	1.06078
2.32678	1.09761			2.28001	1.04095			2.22414	1.02361
2.34051	1.13019			2.29346	1.04291			2.23727	1.08148
2.35423	1.05852			2.30691	1.06852			2.25039	1.08443
2.36796	1.027			2.32036	1.06129			2.26351	1.02831
2.38169	1.03793			2.33382	1.04259			2.27663	1.04412
2.39542	1.00257			2.34727	1.01527			2.28976	1.02362
2.40915	0.998046			2.36072	1.05799			2.30288	1.03276
2.42288	1.02127			2.37417	1.0461			2.316	0.965251
2.4366	1.0096			2.38763	1.04014			2.32913	0.960584
2.45033	1.00174			2.40108	1.07015			2.34225	1.01867
2.46406	0.985622			2.41453	1.02604			2.35537	0.980784
2.47779	0.987282			2.42798	1.01644			2.36849	0.992834
2.49152	1.01199			2.44143	1.01014			2.38162	1.06
2.50524	0.999482			2.45489	1.02616			2.39474	0.94672
2.51897	1.00067			2.46834	1.01361			2.40786	1.05498
2.5327	0.955327			2.48179	0.975677			2.42099	0.950846
2.54643	0.946277			2.49524	0.965605			2.43411	0.969449
2.56016	0.996938			2.5087	0.98501			2.44723	0.894731
2.57389	0.939984			2.52215	0.974587			2.46035	0.993508
2.58761	0.927489			2.5356	0.983708			2.47348	0.961059
2.60134	0.966838			2.54905	0.910587			2.4866	0.910259
2.61507	0.94808			2.56251	0.933652			2.49972	0.985655
2.6288	0.894602			2.57596	0.917141			2.51284	0.998754
2.64253	0.886504			2.58941	0.930176			2.52597	0.886142
2.65626	0.86458			2.60286	0.942209			2.53909	0.891558
2.66998	0.892639			2.61632	0.956851			2.55221	0.914584
2.68371	0.91891			2.62977	0.887403			2.56533	0.892597
2.69744	0.863699			2.64322	0.929974			2.57846	0.86951
2.71117	0.898535			2.65667	0.854285			2.59158	0.904074
2.7249	0.888477			2.67012	0.885497			2.6047	0.862194
2.73862	0.826109			2.68358	0.905777			2.61782	0.876653
2.75235	0.824294			2.69703	0.89128			2.63095	0.859176
2.76608	0.870277			2.71048	0.835678			2.64407	0.806241
2.77981	0.853909			2.72393	0.8833			2.65719	0.794241
2.79354	0.868225			2.73739	0.927827			2.67032	0.834469
2.80727	0.770707			2.75084	0.819689			2.68344	0.817204
2.82099	0.805484			2.76429	0.84246			2.69656	0.773229
2.83472	0.804486			2.77774	0.783281			2.70968	0.845719
2.84845	0.829487			2.79119	0.828715			2.72281	0.749627
2.86218	0.765802			2.80465	0.81122			2.73593	0.738918
2.87591	0.725275			2.8181	0.770947			2.74905	0.853336
2.88963	0.84777			2.83155	0.769976			2.76217	0.752602
2.90336	0.766683			2.845	0.802719			2.7753	0.689737
2.91709	0.81106			2.85846	0.781449			2.78842	0.744638
2.93082	0.748459			2.87191	0.741197			2.80154	0.678249
2.94455	0.685353			2.88536	0.800359			2.81466	0.782288
2.95828	0.791111			2.89881	0.789684			2.82779	0.625734
2.972	0.684543			2.91226	0.686614			2.84091	0.672642
2.98573	0.765691			2.92572	0.791631			2.85403	0.682315
2.99946	0.745208			2.93917	0.689331			2.86715	0.825282
3.01319	0.616503			2.95262	0.727765			2.88028	0.663874
3.02692	0.717336			2.96607	0.698559			2.8934	0.633294
3.04064	0.671476			2.97952	0.692146			2.90652	0.602565
3.05437	0.679229			2.99298	0.730666			2.91964	0.722927
3.0681	0.643869			3.00643	0.671074			2.93277	0.659162
3.08183	0.705914			3.01988	0.657151			2.94589	0.65518
3.09556	0.620719			3.03333	0.659029			2.95901	0.592315
3.10929	0.593044			3.04679	0.672207			2.97214	0.611941
3.12301	0.651446			3.06024	0.681477			2.98526	0.639609
3.13674	0.700007			3.07369	0.7069			2.99838	0.639784
3.15047	0.635376			3.08714	0.682389			3.0115	0.605055
3.1642	0.637377			3.1006	0.651311			3.02463	0.550597
3.17793	0.569006			3.11405	0.679522			3.03775	0.615193
3.19166	0.555334			3.1275	0.62235			3.05087	0.560732
3.20538	0.584875			3.14095	0.614616			3.064	0.545677
3.21911	0.599386			3.15441	0.660542			3.07712	0.566367
3.23284	0.625853			3.16786	0.624563			3.09024	0.556205
3.24657	0.596788			3.18131	0.614915			3.10336	0.48429
3.2603	0.620837			3.19476	0.598692			3.11649	0.508968
3.27402	0.614825			3.20821	0.608097			3.12961	0.589792
3.28775	0.494462			3.22167	0.625402			3.14273	0.51031
3.30148	0.581988			3.23512	0.617127			3.15585	0.510951
3.31521	0.509523			3.24857	0.600285			3.16898	0.526491
3.32894	0.503298			3.26202	0.565177			3.1821	0.49863
3.34267	0.478423			3.27548	0.516668			3.19522	0.43063
3.35639	0.601648			3.28893	0.579697			3.20834	0.449842
3.37012	0.576569			3.30238	0.56927			3.22147	0.499332
3.38385	0.638032			3.31583	0.585761			3.23459	0.455695
3.39758	0.50283			3.32928	0.545695			3.24771	0.424034
3.41131	0.585722			3.34274	0.562524			3.26083	0.459772
3.42503	0.510244			3.35619	0.513718			3.27396	0.537114
3.43876	0.539524			3.36964	0.453708			3.28708	0.479047
3.45249	0.528412			3.38309	0.518619			3.3002	0.52731
3.46622	0.516718			3.39655	0.494218			3.31333	0.342911
3.47995	0.407864			3.41	0.485944			3.32645	0.426842
3.49368	0.476158			3.42345	0.473433			3.33957	0.443341
3.5074	0.555242			3.4369	0.495792			3.35269	0.404148
3.52113	0.542828			3.45035	0.530177			3.36582	0.46399
3.53486	0.497892			3.46381	0.472009			3.37894	0.299095
3.54859	0.546945			3.47726	0.493523			3.39206	0.371402
3.56232	0.463333			3.49071	0.456683			3.40518	0.461477
3.57604	0.367985			3.50416	0.408704			3.41831	0.345373
3.58977	0.504127			3.51762	0.497766			3.43143	0.363161
3.6035	0.467604			3.53107	0.501524			3.44455	0.301634
3.61723	0.444746			3.54452	0.51219			3.45768	0.314197
3.63096	0.452047			3.55797	0.461996			3.4708	0.323045
3.64468	0.348057			3.57143	0.448118			3.48392	0.32835
3.65841	0.393722			3.58488	0.375717			3.49704	0.296765
3.67214	0.416905			3.59833	0.449597			3.51016	0.325371
3.68587	0.451051			3.61178	0.374104			3.52329	0.442587
3.6996	0.30193			3.62523	0.419248			3.53641	0.377696
3.71333	0.3369			3.63869	0.361196			3.54953	0.389798
3.72705	0.328619			3.65214	0.396916			3.56266	0.340265
3.74078	0.356478			3.66559	0.397966			3.57578	0.373078
3.75451	0.378933			3.67904	0.473273			3.5889	0.313099
3.76824	0.402544			3.6925	0.433724			3.60202	0.322054
3.78197	0.460506			3.70595	0.304387			3.61515	0.294079
3.79569	0.483273			3.7194	0.355604			3.62827	0.330092
3.80942	0.401025			3.73285	0.379543			3.64139	0.189849
3.82315	0.422233			3.7463	0.376341			3.65451	0.25509
3.83688	0.51821			3.75976	0.41957			3.66764	0.375391
3.85061	0.330624			3.77321	0.374137			3.68076	0.254966
3.86434	0.443262			3.78666	0.324737			3.69388	0.344918
3.87806	0.486464			3.80011	0.469448			3.70701	0.320057
3.89179	0.289403			3.81357	0.351691			3.72013	0.257662
3.90552	0.369195			3.82702	0.414563			3.73325	0.294339
3.91925	0.4403			3.84047	0.286582			3.74637	0.253105
3.93298	0.454441			3.85392	0.317641			3.7595	0.350023
3.9467	0.393417			3.86737	0.376828			3.77262	0.252698
3.96043	0.373793			3.88083	0.344114			3.78574	0.183888
3.97416	0.381534			3.89428	0.356292			3.79886	0.238011
3.98789	0.390647			3.90773	0.320669			3.81199	0.20482
4.00162	0.464515			3.92118	0.482295			3.82511	0.250989
4.01535	0.366037			3.93464	0.366242			3.83823	0.208436
4.02907	0.465543			3.94809	0.338964			3.85135	0.22847
4.0428	0.353454			3.96154	0.363062			3.86448	0.19781
4.05653	0.285892			3.97499	0.288969			3.8776	0.239618
4.07026	0.425837			3.98844	0.347869			3.89072	0.412056
4.08399	0.367481			4.0019	0.414811			3.90384	0.264573
4.09771	0.342748			4.01535	0.356646			3.91697	0.265471
4.11144	0.482157			4.0288	0.304944			3.93009	0.160195
4.12517	0.28028			4.04225	0.293466			3.94321	0.204351
4.1389	0.375163			4.05571	0.283669			3.95634	0.283799
4.15263	0.352842			4.06916	0.357969			3.96946	0.174508
4.16636	0.34065			4.08261	0.414512			3.98258	0.291628
4.18008	0.338314			4.09606	0.367513			3.9957	0.399443
4.19381	0.463375			4.10952	0.292336			4.00883	0.192667
4.20754	0.409525			4.12297	0.357153			4.02195	0.269738
4.22127	0.4105			4.13642	0.388443			4.03507	0.265026
4.235	0.368095			4.14987	0.369117			4.04819	0.140002
4.24873	0.246796			4.16333	0.296117			4.06132	0.207628
4.26245	0.377578			4.17678	0.29421			4.07444	0.193751
4.27618	0.256637			4.19023	0.270594			4.08756	0.152984
4.28991	0.284958			4.20368	0.3053			4.10069	0.244808
4.30364	0.265879			4.21713	0.26624			4.11381	0.271418
4.31737	0.352709			4.23059	0.249799			4.12693	0.116439
4.33109	0.229388			4.24404	0.306671			4.14005	0.155462
4.34482	0.423816			4.25749	0.339716			4.15318	0.263515
4.35855	0.265471			4.27094	0.377757			4.1663	0.212497
4.37228	0.312608			4.2844	0.284247			4.17942	0.270108
4.38601	0.343081			4.29785	0.295197			4.19254	0.217712
4.39974	0.369904			4.3113	0.313155			4.20567	0.148721
4.41346	0.326692			4.32475	0.327106			4.21879	0.0959254
4.42719	0.436176			4.3382	0.295066			4.23191	0.266513
4.44092	0.316799			4.35166	0.330276			4.24503	0.117913
4.45465	0.193099			4.36511	0.343909			4.25816	0.173927
4.46838	0.380313			4.37856	0.270153			4.27128	0.245505
4.4821	0.46503			4.39201	0.311924			4.2844	0.275089
4.49583	0.398051			4.40546	0.291504			4.29752	0.183418
4.50956	0.449852			4.41892	0.266904			4.31065	0.396401
4.52329	0.241252			4.43237	0.366057			4.32377	0.297999
4.53702	0.309166			4.44582	0.301652			4.33689	0.308714
4.55075	0.267006			4.45927	0.241467			4.35002	0.243172
4.56447	0.380099			4.47273	0.304433			4.36314	0.211412
4.5782	0.312193			4.48618	0.379885			4.37626	0.172661
4.59193	0.350709			4.49963	0.362978			4.38938	0.184432
4.60566	0.346531			4.51308	0.323092			4.40251	0.286801
4.61939	0.291545			4.52653	0.329739			4.41563	0.189848
4.63311	0.243613			4.53999	0.35034			4.42875	0.266217
4.64684	0.319713			4.55344	0.250544			4.44187	0.261568
4.66057	0.29536			4.56689	0.376858			4.455	0.163624
4.6743	0.371104			4.58034	0.30135			4.46812	0.205194
4.68803	0.284367			4.5938	0.3534			4.48124	0.182507
4.70176	0.216184			4.60725	0.30115			4.49436	0.31948
4.71548	0.219972			4.6207	0.271971			4.50749	0.31346
4.72921	0.275461			4.63415	0.383706			4.52061	0.20133
4.74294	0.36895			4.64761	0.327321			4.53373	0.133193
4.75667	0.194216			4.66106	0.342885			4.54685	0.267667
4.7704	0.369166			4.67451	0.211195			4.55998	0.21648
4.78412	0.213726			4.68796	0.264996			4.5731	0.217419
4.79785	0.395275			4.70141	0.270715			4.58622	0.362094
4.81158	0.29343			4.71487	0.283289			4.59935	0.41944
4.82531	0.446953			4.72832	0.277148			4.61247	0.409572
4.83904	0.275792			4.74177	0.28343			4.62559	0.173741
4.85277	0.351865			4.75522	0.357215			4.63871	0.274049
4.86649	0.334772			4.76868	0.233141			4.65184	0.31508
4.88022	0.312074			4.78213	0.366392			4.66496	0.132698
4.89395	0.370907			4.79558	0.330991			4.67808	0.153318
4.90768	0.372269			4.80903	0.401942			4.6912	0.144866
4.92141	0.320299			4.82249	0.247623			4.70433	0.156207
4.93513	0.450113			4.83594	0.387213			4.71745	0.180254
4.94886	0.268923			4.84939	0.350163			4.73057	0.268647
4.96259	0.262169			4.86284	0.359687			4.7437	0.270677
4.97632	0.454912			4.87629	0.343188			4.75682	0.382741
4.99005	0.472181			4.88975	0.385475			4.76994	0.238285
5.00378	0.426101			4.9032	0.409046			4.78306	0.233144
5.0175	0.372476			4.91665	0.316211			4.79619	0.380261
5.03123	0.312718			4.9301	0.325			4.80931	0.228291
5.04496	0.365832			4.94355	0.420713			4.82243	0.232738
5.05869	0.282617			4.95701	0.279748			4.83555	0.348141
5.07242	0.305387			4.97046	0.339177			4.84868	0.261439
5.08615	0.417588			4.98391	0.363945			4.8618	0.243057
5.09987	0.480466			4.99736	0.363027			4.87492	0.235221
5.1136	0.287046			5.01082	0.307237			4.88804	0.265388
5.12733	0.288439			5.02427	0.407092			4.90117	0.236823
5.14106	0.549702			5.03772	0.237618			4.91429	0.297812
5.15479	0.386012			5.05117	0.350622			4.92741	0.491165
5.16851	0.248346			5.06462	0.371842			4.94053	0.380545
5.18224	0.413611			5.07808	0.367365			4.95366	0.39739
5.19597	0.278183			5.09153	0.395495			4.96678	0.349386
5.2097	0.361555			5.10498	0.439336			4.9799	0.30229
5.22343	0.398393			5.11843	0.337837			4.99303	0.277863
5.23716	0.416973			5.13189	0.398703			5.00615	0.24494
5.25088	0.47815			5.14534	0.295473			5.01927	0.428883
5.26461	0.390821			5.15879	0.333554			5.03239	0.410141
5.27834	0.477054			5.17224	0.34749			5.04552	0.305841
5.29207	0.521561			5.1857	0.423348			5.05864	0.294501
5.3058	0.35492			5.19915	0.400188			5.07176	0.442375
5.31952	0.556281			5.2126	0.282808			5.08488	0.415997
5.33325	0.499629			5.22605	0.387097			5.09801	0.335665
5.34698	0.325235			5.23951	0.41375			5.11113	0.39825
5.36071	0.533571			5.25296	0.401732			5.12425	0.186122
5.37444	0.510225			5.26641	0.409263			5.13737	0.426407
5.38817	0.519325			5.27986	0.339759			5.1505	0.343044
5.40189	0.373567			5.29331	0.45349			5.16362	0.502629
5.41562	0.353359			5.30677	0.461119			5.17674	0.248724
5.42935	0.349395			5.32022	0.348379			5.18986	0.3216
5.44308	0.474212			5.33367	0.354284			5.20299	0.416953
5.45681	0.306455			5.34712	0.358636			5.21611	0.441492
5.47053	0.356815			5.36057	0.395091			5.22923	0.239323
5.48426	0.408768			5.37403	0.378136			5.24236	0.364669
5.49799	0.373073			5.38748	0.454577			5.25548	0.272806
5.51172	0.393193			5.40093	0.441534			5.2686	0.4787
5.52545	0.439626			5.41438	0.392141			5.28172	0.464567
5.53918	0.415852			5.42784	0.431702			5.29485	0.158813
5.5529	0.336191			5.44129	0.501863			5.30797	0.385095
5.56663	0.485846			5.45474	0.458433			5.32109	0.389893
5.58036	0.438562			5.46819	0.423392			5.33421	0.378037
5.59409	0.471788			5.48165	0.505872			5.34734	0.369582
5.60782	0.45329			5.4951	0.444517			5.36046	0.371377
5.62155	0.411745			5.50855	0.455699			5.37358	0.328142
5.63527	0.495691			5.522	0.335078			5.38671	0.371611
5.649	0.304458			5.53545	0.515928			5.39983	0.368084
5.66273	0.422032			5.54891	0.386971			5.41295	0.422161
5.67646	0.262736			5.56236	0.368305			5.42607	0.506588
5.69019	0.327577			5.57581	0.436914			5.4392	0.453457
5.70391	0.386762			5.58926	0.428615			5.45232	0.582025
5.71764	0.510185			5.60271	0.330903			5.46544	0.417225
5.73137	0.326455			5.61617	0.435089			5.47856	0.373702
5.7451	0.426695			5.62962	0.510658			5.49169	0.454664
5.75883	0.530253			5.64307	0.323143			5.50481	0.563489
5.77256	0.175042			5.65652	0.359834			5.51793	0.321214
5.78628	0.280113			5.66998	0.432079			5.53105	0.322807
5.80001	0.413419			5.68343	0.40546			5.54418	0.430562
5.81374	0.390925			5.69688	0.500056			5.5573	0.397057
5.82747	0.49366			5.71033	0.606668			5.57042	0.500373
5.8412	0.361627			5.72379	0.433536			5.58355	0.381972
5.85492	0.431788			5.73724	0.505399			5.59667	0.544887
5.86865	0.481478			5.75069	0.619348			5.60979	0.810046
5.88238	0.377609			5.76414	0.411585			5.62291	0.629416
5.89611	0.592823			5.7776	0.471324			5.63604	0.407513
5.90984	0.28115			5.79105	0.376366			5.64916	0.561526
5.92357	0.395239			5.8045	0.468989			5.66228	0.328248
5.93729	0.451378			5.81795	0.277315			5.6754	0.480745
5.95102	0.328149			5.8314	0.390976			5.68853	0.697688
5.96475	0.365684			5.84486	0.324969			5.70165	0.416862
5.97848	0.54624			5.85831	0.475957			5.71477	0.727911
5.99221	0.471893			5.87176	0.602945			5.72789	0.313045
6.00594	0.371633			5.88521	0.37851			5.74102	0.428852
6.01966	0.349478			5.89867	0.60812			5.75414	0.417897
6.03339	0.460137			5.91212	0.545484			5.76726	0.635572
6.04712	0.54926			5.92557	0.620198			5.78038	0.577871
6.06085	0.177403			5.93902	0.389036			5.79351	0.456508
6.07458	0.454269			5.95247	0.423742			5.80663	0.349582
6.0883	0.411915			5.96593	0.45786			5.81975	0.412337
6.10203	0.510784			5.97938	0.518773			5.83287	0.464025
6.11576	0.140302			5.99283	0.655407			5.846	0.620215
6.12949	0.572608			6.00628	0.4872			5.85912	0.57375
6.14322	0.465424			6.01974	0.563581			5.87224	0.677859
6.15695	0.480479			6.03319	0.435161			5.88537	0.444024
6.17067	0.317694			6.04664	0.556537			5.89849	0.579062
6.1844	0.632906			6.06009	0.488326			5.91161	0.525687
6.19813	0.524134			6.07354	0.406607			5.92473	0.464823
6.21186	0.596711			6.087	0.305502			5.93786	0.407134
6.22559	0.38301			6.10045	0.55021			5.95098	0.43625
6.23931	0.557856			6.1139	0.537477			5.9641	0.584816
6.25304	0.565832			6.12735	0.407521			5.97722	0.381954
6.26677	0.451011			6.14081	0.385015			5.99035	0.580296
6.2805	0.465127			6.15426	0.707857			6.00347	0.495406
6.29423	0.416007			6.16771	0.439872			6.01659	0.390076
6.30796	0.45196			6.18116	0.471198			6.02972	0.551089
6.32168	0.272567			6.19461	0.556698			6.04284	0.511082
6.33541	0.323162			6.20807	0.562129			6.05596	0.475589
6.34914	0.392215			6.22152	0.441596			6.06908	0.36212
6.36287	0.460077			6.23497	0.474356			6.08221	0.796046
6.3766	0.535796			6.24842	0.336418			6.09533	0.86383
6.39032	0.680065			6.26188	0.281542			6.10845	0.350506
6.40405	0.364833			6.27533	0.48087			6.12157	0.50158
6.41778	0.406692			6.28878	0.589719			6.1347	0.552158
6.43151	0.445284			6.30223	0.447558			6.14782	0.230296
6.44524	0.335961			6.31569	0.523979			6.16094	0.664154
6.45897	0.259105			6.32914	0.499661			6.17406	0.470258
6.47269	0.232782			6.34259	0.364066			6.18719	0.888454
6.48642	0.577785			6.35604	0.391791			6.20031	0.606603
6.50015	0.276823			6.36949	0.626045			6.21343	0.565385
6.51388	0.832652			6.38295	0.500055			6.22656	0.416247
6.52761	0.645869			6.3964	0.497664			6.23968	0.374525
6.54134	0.648227			6.40985	0.561372			6.2528	0.55144
6.55506	0.41947			6.4233	0.489173			6.26592	0.520303
6.56879	0.484169			6.43676	0.451902			6.27905	0.550649
6.58252	0.705326			6.45021	0.460814			6.29217	0.627631
6.59625	0.246251			6.46366	0.608131			6.30529	0.599337
6.60998	0.52249			6.47711	0.487909			6.31841	0.704763
6.6237	0.360137			6.49056	0.573043			6.33154	0.706873
6.63743	0.367919			6.50402	0.28416			6.34466	0.512385
6.65116	0.32057			6.51747	0.249209			6.35778	0.721176
6.66489	0.33439			6.53092	0.557412			6.3709	0.6105
6.67862	0.634068			6.54437	0.3638			6.38403	0.453482
6.69235	0.535066			6.55783	0.454362			6.39715	0.671848
6.70607	0.314239			6.57128	0.414176			6.41027	0.766478
6.7198	0.699061			6.58473	0.42803			6.42339	0.549721
6.73353	0.352698			6.59818	0.509292			6.43652	0.503488
6.74726	0.6449			6.61163	0.646056			6.44964	0.491593
6.76099	0.430853			6.62509	0.601121			6.46276	0.551735
6.77471	0.291637			6.63854	0.548178			6.47588	0.461433
6.78844	0.439638			6.65199	0.726416			6.48901	0.72183
6.80217	0.545208			6.66544	0.332277			6.50213	0.26436
6.8159	0.208288			6.6789	0.591866			6.51525	0.525967
6.82963	0.301222			6.69235	0.510208			6.52838	0.435247
6.84336	0.630195			6.7058	0.626091			6.5415	0.603779
6.85708	0.705365			6.71925	0.525173			6.55462	0.397101
6.87081	0.659838			6.7327	0.249877			6.56774	0.724188
6.88454	0.49268			6.74616	0.53083			6.58087	0.589242
6.89827	0.636292			6.75961	0.489461			6.59399	0.561505
6.912	0.37801			6.77306	0.576479			6.60711	0.623214
6.92573	0.605565			6.78651	0.418623			6.62024	0.58603
6.93945	0.162979			6.79997	0.651974			6.63336	0.720084
6.95318	0.257413			6.81342	0.543357			6.64648	0.403314
6.96691	0.642762			6.82687	0.567757			6.6596	0.428133
6.98064	0.610277			6.84032	0.613268			6.67273	0.807924
6.99437	0.373084			6.85378	0.48293			6.68585	0.625378
7.00809	0.0305023			6.86723	0.452019			6.69897	0.400088
7.02182	0.68331			6.88068	0.438547			6.71209	0.260153
7.03555	0.462231			6.89413	0.698443			6.72522	0.415463
7.04928	0.296781			6.90759	0.69025			6.73834	0.654092
7.06301	0.654736			6.92104	0.517322			6.75146	0.52751
7.07674	0.427451			6.93449	0.539427			6.76458	0.427376
7.09046	0.498498			6.94794	0.505751			6.77771	0.30866
7.10419	0.451684			6.96139	0.734937			6.79083	0.819609
7.11792	0.184647			6.97485	0.521267			6.80395	0.800692
7.13165	0.26073			6.9883	0.511161			6.81707	0.996853
7.14538	0.546885			7.00175	0.24707			6.8302	0.781839
7.1591	0.732814			7.0152	0.671031			6.84332	0.42965
7.17283	0.449851			7.02865	0.526049			6.85644	0.492695
7.18656	0.586075			7.04211	0.772291			6.86957	0.493679
7.20029	0.194901			7.05556	0.34873			6.88269	0.751874
7.21402	0.571285			7.06901	0.63704			6.89581	0.526086
7.22775	0.28308			7.08246	0.595733			6.90893	0.714732
7.24147	0.496139			7.09592	0.457906			6.92206	0.3867
7.2552	0.536308			7.10937	0.504538			6.93518	0.575743
7.26893	0.420643			7.12282	0.51838			6.9483	0.417872
7.28266	0.751216			7.13627	0.692681			6.96142	0.424029
7.29639	0.358499			7.14973	0.28892			6.97455	0.601625
7.31011	0.499382			7.16318	0.602491			6.98767	0.680661
7.32384	0.57343			7.17663	0.780471			7.00079	0.581021
7.33757	0.690587			7.19008	0.67315			7.01392	0.908592
7.3513	0.378332			7.20353	0.502582			7.02704	0.843797
7.36503	0.313458			7.21699	0.755253			7.04016	0.579155
7.37876	0.0712145			7.23044	0.557348			7.05328	0.49928
7.39248	0.344365			7.24389	0.483079			7.0664	0.523464
7.40621	0.520021			7.25734	0.388912			7.07953	0.646754
7.41994	0.603746			7.27079	0.072303			7.09265	0.457683
7.43367	0.352619			7.28425	0.219081			7.10577	0.307431
7.4474	0.162675			7.2977	0.299087			7.1189	0.401917
7.46113	0.526838			7.31115	0.554186			7.13202	0.146144
7.47485	0.721281			7.3246	0.738321			7.14514	0.649741
7.48858	0.352846			7.33806	0.483454			7.15826	0.555706
7.50231	0.614792			7.35151	0.399077			7.17139	0.553901
7.51604	0.705407			7.36496	0.281342			7.18451	0.198328
7.52977	0.169255			7.37841	0.778135			7.19763	0.855167
7.54349	0.418381			7.39187	0.558627			7.21075	0.504453
7.55722	0.823707			7.40532	0.90113			7.22388	0.186656
7.57095	0.691164			7.41877	0.616371			7.237	0.166989
7.58468	0.210149			7.43222	0.600332			7.25012	0.560736
7.59841	0.249693			7.44568	0.729965			7.26325	0.704034
7.61214	0.236564			7.45913	0.356116			7.27637	0.507227
7.62586	0.308855			7.47258	0.349989			7.28949	0.424252
7.63959	0.300816			7.48603	0.568406			7.30261	0.769484
7.65332	0.732956			7.49948	0.548664			7.31574	0.933494
7.66705	0.884602			7.51294	0.480182			7.32886	0.444172
7.68078	0.594054			7.52639	0.700105			7.34198	0.702697
7.6945	0.0381913			7.53984	0.542702			7.3551	0.550876
7.70823	0.506094			7.55329	0.518396			7.36823	0.680091
7.72196	0.279845			7.56675	0.579086			7.38135	0.469987
7.73569	0.730466			7.5802	0.633051			7.39447	0.497245
7.74942	0.409688			7.59365	0.840257			7.40759	0.177133
7.76315	0.913102			7.6071	0.551395			7.42072	0.726232
7.77687	0.590701			7.62055	0.541369			7.43384	0.49926
7.7906	0.473884			7.63401	0.657555			7.44696	0.841129
7.80433	0.21072			7.64746	0.460334			7.46008	0.508621
7.81806	0.596879			7.66091	0.644015			7.47321	0.963412
7.83179	0.383501			7.67436	0.302141			7.48633	0.446115
7.84551	0.212608			7.68781	0.389706			7.49945	0.235478
7.85924	0.726071			7.70127	0.736351			7.51258	0.638173
7.87297	0.559869			7.71472	0.659612			7.5257	0.4675
7.8867	0.301954			7.72817	0.40517			7.53882	0.603707
7.90043	0.599415			7.74162	0.513718			7.55194	0.593513
7.91415	0.209831			7.75508	0.737922			7.56507	0.750006
7.92788	0.555841			7.76853	0.703999			7.57819	0.413607
7.94161	0.540124			7.78198	0.42377			7.59131	0.401062
7.95534	0.588016			7.79543	1.25932			7.60443	-0.0970513
7.96907	0.0407184			7.80889	0.697103			7.61756	0.51895
7.9828	0.783464			7.82234	0.513685			7.63068	0.802116
7.99652	0.77935			7.83579	0.257337			7.6438	0.364691
8.01025	0.927697			7.84924	0.4877			7.65693	0.216881
8.02398	0.272076			7.86269	0.722444			7.67005	1.11688
8.03771	0.902324			7.87615	0.805024			7.68317	0.0506681
8.05144	0.118417			7.8896	0.643428			7.69629	0.337381
8.06516	1.14261			0	0			0	0
8.07889	0.568264			0	0			0	0
8.09262	0.193018			0	0			0	0
8.10635	0.535268			0	0			0	0
8.12008	0.48			0	0			0	0
8.13381	-0.0233919			0	0			0	0
8.14753	0.592565			0	0			0	0
8.16126	0.754944			0	0			0	0
8.17499	0.414889			0	0			0	0
8.18872	0.274272			0	0			0	0
8.20245	0.916985			0	0			0	0
8.21618	0.482391			0	0			0	0
8.2299	0.470862			0	0			0	0
8.24363	0.399649			0	0			0	0
8.25736	0.946245			0	0			0	0
8.27109	0.289419			0	0			0	0
8.28482	0.575679			0	0			0	0
8.29854	0.676163			0	0			0	0
8.31227	0.408356			0	0			0	0
8.326	-0.086198			0	0			0	0
8.33973	0.7005			0	0			0	0
8.35346	0.566562			0	0			0	0
8.36719	0.50798			0	0			0	0
8.38091	0.52352			0	0			0	0
8.39464	0.581743			0	0			0	0
8.40837	0.755895			0	0			0	0
8.4221	1.00725			0	0			0	0
8.43583	0.865378			0	0			0	0
8.44955	0.546852			0	0			0	0
8.46328	0.89815			0	0			0	0
8.47701	0.209933			0	0			0	0
8.49074	0.612623			0	0			0	0
8.50447	0.0792445			0	0			0	0
8.5182	0.900715			0	0			0	0
8.53192	0.272005			0	0			0	0
8.54565	0.220548			0	0			0	0
8.55938	1.24554			0	0			0	0
8.57311	0.469711			0	0			0	0
8.58684	0.675327			0	0			0	0
8.60056	-0.131995			0	0			0	0
8.61429	1.27446			0	0			0	0
8.62802	0.495321			0	0			0	0
8.64175	0.747558			0	0			0	0
8.65548	0.893446			0	0			0	0
8.66921	0.589019			0	0			0	0
8.68293	-0.367689			0	0			0	0
8.69666	1.49468			0	0			0	0
8.71039	-0.123627			0	0			0	0
8.72412	-0.126014			0	0			0	0
8.73785	0.930529			0	0			0	0
8.75158	0.447708			0	0			0	0
8.7653	0.71251			0	0			0	0
8.77903	-0.0522053			0	0			0	0
8.79276	0.412931			0	0			0	0
8.80649	0.409701			0	0			0	0
8.82022	0.63154			0	0			0	0
8.83394	0.0357748			0	0			0	0
8.84767	1.19882			0	0			0	0
8.8614	-0.0344717			0	0			0	0
8.87513	1.84365			0	0			0	0
8.88886	0.455139			0	0			0	0
8.90259	0.614163			0	0			0	0
8.91631	1.18122			0	0			0	0
8.93004	0.243681			0	0			0	0
8.94377	0.261213			0	0			0	0
8.9575	1.80903			0	0			0	0
8.97123	1.55211			0	0			0	0
8.98495	0.214427			0	0			0	0
8.99868	0.684627			0	0			0	0
9.01241	1.19625			0	0			0	0
9.02614	1.27897			0	0			0	0
9.03987	-0.298188			0	0			0	0
9.0536	0.802241			0	0			0	0
9.06732	1.13338			0	0			0	0
9.08105	1.43768			0	0			0	0
9.09478	0.849105			0	0			0	0
9.10851	1.19245			0	0			0	0
9.12224	0.610299			0	0			0	0
9.13596	0.714239			0	0			0	0
9.14969	0.626378			0	0			0	0
9.16342	0.338072			0	0			0	0
9.17715	0.724291			0	0			0	0
9.19088	0.109674			0	0			0	0
9.20461	1.20501			0	0			0	0
9.21833	0.391921			0	0			0	0
9.23206	0.780922			0	0			0	0
9.24579	0.084581			0	0			0	0
9.25952	1.75197			0	0			0	0
9.27325	0.564724			0	0			0	0
9.28697	1.6149			0	0			0	0
9.3007	3.07805			0	0			0	0
9.31443	0.691279			0	0			0	0
9.32816	1.28499			0	0			0	0
9.34189	0.847394			0	0			0	0
9.35562	-0.2409			0	0			0	0
9.36934	-0.163917			0	0			0	0
9.38307	3.15669			0	0			0	0
9.3968	1.05175			0	0			0	0
9.41053	0.139066			0	0			0	0
9.42426	0.44388			0	0			0	0
9.43798	1.72003			0	0			0	0
9.45171	0.886851			0	0			0	0
9.46544	-0.107329			0	0			0	0
9.47917	0.803063			0	0			0	0
9.4929	0.483494			0	0			0	0
9.50663	0.458465			0	0			0	0
9.52035	1.01996			0	0			0	0
9.53408	1.31336			0	0			0	0
9.54781	1.59025			0	0			0	0
9.56154	1.81077			0	0			0	0
9.57527	0.799154			0	0			0	0
9.589	1.34338			0	0			0	0
9.60272	1.06873			0	0			0	0
9.61645	1.48676			0	0			0	0
9.63018	0.88725			0	0			0	0
9.64391	2.31853			0	0			0	0
9.65764	0.55351			0	0			0	0
9.67137	0.920991			0	0			0	0
9.68509	0.0425285			0	0			0	0
9.69882	1.70912			0	0			0	0
9.71255	1.30232			0	0			0	0
9.72628	1.25491			0	0			0	0
9.74001	1.39004			0	0			0	0
9.75373	2.36678			0	0			0	0
9.76746	0.307942			0	0			0	0
9.78119	0.921483			0	0			0	0
9.79492	1.19989			0	0			0	0
9.80865	2.28595			0	0			0	0
9.82238	0.657329			0	0			0	0
9.8361	1.71048			0	0			0	0
9.84983	0.713624			0	0			0	0
9.86356	1.73672			0	0			0	0
9.87729	1.64853			0	0			0	0
9.89102	0.178934			0	0			0	0
9.90474	1.38528			0	0			0	0
9.91847	0.593465			0	0			0	0
9.9322	0.935616			0	0			0	0
9.94593	2.19178			0	0			0	0
9.95966	1.28098			0	0			0	0
9.97339	3.86566			0	0			0	0
9.98711	0.178354			0	0			0	0
10.0008	0.262254			0	0			0	0
10.0146	2.34477			0	0			0	0
10.0283	1.14262			0	0			0	0
10.042	1.58502			0	0			0	0
10.0558	2.11646			0	0			0	0
10.0695	0.125064			0	0			0	0
10.0832	-0.445305			0	0			0	0
10.0969	1.54813			0	0			0	0
10.1107	2.73877			0	0			0	0
10.1244	-0.233251			0	0			0	0
10.1381	1.19903			0	0			0	0
10.1519	0.23326			0	0			0	0
10.1656	-0.667937			0	0			0	0
10.1793	3.26665			0	0			0	0
10.193	0.748556			0	0			0	0
10.2068	0.622801			0	0			0	0
10.2205	1.70478			0	0			0	0
10.2342	3.38041			0	0			0	0
10.2479	2.7805			0	0			0	0
10.2617	1.57149			0	0			0	0
10.2754	3.10976			0	0			0	0
10.2891	1.21968			0	0			0	0
10.3029	-4.26818			0	0			0	0
10.3166	1.85415			0	0			0	0
10.3303	0.204173			0	0			0	0
10.344	0.354528			0	0			0	0
10.3578	4.49325			0	0			0	0
10.3715	2.5015			0	0			0	0
10.3852	5.23699			0	0			0	0
10.399	2.87914			0	0			0	0
10.4127	-0.948865			0	0			0	0
10.4264	0.960036			0	0			0	0
10.4401	-0.337197			0	0			0	0
10.4539	2.01178			0	0			0	0
10.4676	7.49904			0	0			0	0
10.4813	2.02914			0	0			0	0
10.4951	4.46873			0	0			0	0
10.5088	-0.132092			0	0			0	0
10.5225	1.89713			0	0			0	0
10.5362	0.870359			0	0			0	0
10.55	2.47785			0	0			0	0
10.5637	0.358237			0	0			0	0
10.5774	2.49287			0	0			0	0
10.5912	-1.76051			0	0			0	0
10.6049	-3.25122			0	0			0	0
10.6186	2.68792			0	0			0	0
10.6323	0.541535			0	0			0	0
10.6461	-0.817149			0	0			0	0
0	0			0	0			0	0
0	0			0	0			0	0
0	0			0	0			0	0
0	0			0	0			0	0
0	0			0	0			0	0
0	0			0	0			0	0
0	0			0	0			0	0
0	0			0	0			0	0
0	0			0	0			0	0
0	0			0	0			0	0
0	0			0	0			0	0
0	0			0	0			0	0
0	0			0	0			0	0
0	0			0	0			0	0
0	0			0	0			0	0
0	0			0	0			0	0
0	0			0	0			0	0
0	0			0	0			0	0
0	0			0	0			0	0
0	0			0	0			0	0
0	0			0	0			0	0
0	0			0	0			0	0
0	0			0	0			0	0
0	0			0	0			0	0
0	0			0	0			0	0
0	0			0	0			0	0
0	0			0	0			0	0
0	0			0	0			0	0
0	0			0	0			0	0
0	0			0	0			0	0
0	0			0	0			0	0
0	0			0	0			0	0
0	0			0	0			0	0
0	0			0	0			0	0
0	0			0	0			0	0
0	0			0	0			0	0
0	0			0	0			0	0
0	0			0	0			0	0
0	0			0	0			0	0
0	0			0	0			0	0
0	0			0	0			0	0
0	0			0	0			0	0
0	0			0	0			0	0
0	0			0	0			0	0
0	0			0	0			0	0
0	0			0	0			0	0
0	0			0	0			0	0
0	0			0	0			0	0
0	0			0	0			0	0
0	0			0	0			0	0
0	0			0	0			0	0
0	0			0	0			0	0
0	0			0	0			0	0
0	0			0	0			0	0
0	0			0	0			0	0
0	0			0	0			0	0
0	0			0	0			0	0
0	0			0	0			0	0
0	0			0	0			0	0
0	0			0	0			0	0
0	0			0	0			0	0
0	0			0	0			0	0
0	0			0	0			0	0
0	0			0	0			0	0
0	0			0	0			0	0
0	0			0	0			0	0
0	0			0	0			0	0
0	0			0	0			0	0
0	0			0	0			0	0
0	0			0	0			0	0
0	0			0	0			0	0
0	0			0	0			0	0
0	0			0	0			0	0
0	0			0	0			0	0
0	0			0	0			0	0
0	0			0	0			0	0
0	0			0	0			0	0
0	0			0	0			0	0
0	0			0	0			0	0
0	0			0	0			0	0
0	0			0	0			0	0
0	0			0	0			0	0
0	0			0	0			0	0
0	0			0	0			0	0
0	0			0	0			0	0
0	0			0	0			0	0
0	0			0	0			0	0
0	0			0	0			0	0
0	0			0	0			0	0
0	0			0	0			0	0
0	0			0	0			0	0
0	0			0	0			0	0
0	0			0	0			0	0
0	0			0	0			0	0
0	0			0	0			0	0
0	0			0	0			0	0
0	0			0	0			0	0
0	0			0	0			0	0
0	0			0	0			0	0
0	0			0	0			0	0
0	0			0	0			0	0
0	0			0	0			0	0
0	0			0	0			0	0
0	0			0	0			0	0
0	0			0	0			0	0
0	0			0	0			0	0
0	0			0	0			0	0
0	0			0	0			0	0
0	0			0	0			0	0
0	0			0	0			0	0
0	0			0	0			0	0
0	0			0	0			0	0
0	0			0	0			0	0
0	0			0	0			0	0
0	0			0	0			0	0
0	0			0	0			0	0
0	0			0	0			0	0
0	0			0	0			0	0
0	0			0	0			0	0
0	0			0	0			0	0
0	0			0	0			0	0
0	0			0	0			0	0
0	0			0	0			0	0
0	0			0	0			0	0
0	0			0	0			0	0
0	0			0	0			0	0
0	0			0	0			0	0
0	0			0	0			0	0
0	0			0	0			0	0
0	0			0	0			0	0
0	0			0	0			0	0
0	0			0	0			0	0
0	0			0	0			0	0
0	0			0	0			0	0
0	0			0	0			0	0
0	0			0	0			0	0
0	0			0	0			0	0
0	0			0	0			0	0
0	0			0	0			0	0
0	0			0	0			0	0
0	0			0	0			0	0
0	0			0	0			0	0
0	0			0	0			0	0
0	0			0	0			0	0
0	0			0	0			0	0
0	0			0	0			0	0
0	0			0	0			0	0
0	0			0	0			0	0
0	0			0	0			0	0
0	0			0	0			0	0
0	0			0	0			0	0
0	0			0	0			0	0
0	0			0	0			0	0
0	0			0	0			0	0
0	0			0	0			0	0
0	0			0	0			0	0
0	0			0	0			0	0
0	0			0	0			0	0
0	0			0	0			0	0
0	0			0	0			0	0
0	0			0	0			0	0
0	0			0	0			0	0
0	0			0	0			0	0
0	0			0	0			0	0
0	0			0	0			0	0
0	0			0	0			0	0
0	0			0	0			0	0
0	0			0	0			0	0
0	0			0	0			0	0
0	0			0	0			0	0
0	0			0	0			0	0
0	0			0	0			0	0
0	0			0	0			0	0
0	0			0	0			0	0
0	0			0	0			0	0
0	0			0	0			0	0
0	0			0	0			0	0
0	0			0	0			0	0
0	0			0	0			0	0
0	0			0	0			0	0
0	0			0	0			0	0
0	0			0	0			0	0
0	0			0	0			0	0
0	0			0	0			0	0
0	0			0	0			0	0
0	0			0	0			0	0
0	0			0	0			0	0
0	0			0	0			0	0
0	0			0	0			0	0
0	0			0	0			0	0
0	0			0	0			0	0
0	0			0	0			0	0
0	0			0	0			0	0
0	0			0	0			0	0
0	0			0	0			0	0
0	0			0	0			0	0
0	0			0	0			0	0
0	0			0	0			0	0
0	0			0	0			0	0
0	0			0	0			0	0
0	0			0	0			0	0
0	0			0	0			0	0
0	0			0	0			0	0
0	0			0	0			0	0
0	0			0	0			0	0
0	0			0	0			0	0
0	0			0	0			0	0
0	0			0	0			0	0
0	0			0	0			0	0
0	0			0	0			0	0
0	0			0	0			0	0
0	0			0	0			0	0
0	0			0	0			0	0
0	0			0	0			0	0
0	0			0	0			0	0
0	0			0	0			0	0
0	0			0	0			0	0
0	0			0	0			0	0
0	0			0	0			0	0
0	0			0	0			0	0
0	0			0	0			0	0
0	0			0	0			0	0
0	0			0	0			0	0
0	0			0	0			0	0
0	0			0	0			0	0
0	0			0	0			0	0
0	0			0	0			0	0
0	0			0	0			0	0
0	0			0	0			0	0
0	0			0	0			0	0
0	0			0	0			0	0
0	0			0	0			0	0
0	0			0	0			0	0
0	0			0	0			0	0
0	0			0	0			0	0
0	0							0	0

## Sheet: Fig. 3b
		SASAs
	Frames	WT	pT34	pY38
MD1	1	2.4927	28.1835	20.2692
	2	12.0146	18.8736	53.9888
	3	-1.308	25.0911	33.7627
	4	7.6487	12.5527	26.6371
	5	13.2931	29.9307	28.5012
	6	1.9146	30.4294	16.3921
	7	3.3156	24.719	16.4737
	8	0.285	29.3029	22.3601
	9	7.5045	35.3783	17.2966
	10	6.9145	55.6951	25.5676
	11	-4.5403	29.6368	35.9235
	12	8.204	31.4184	9.3201
	13	7.1172	25.079	13.7241
	14	-2.9698	19.4122	5.3489
	15	8.6699	37.7647	9.5239
	16	2.4867	34.4548	7.1907
	17	19.1149	32.6435	-0.3922
	18	19.7153	35.1894	10.1389
	19	13.1334	11.053	10.2287
	20	22.4184	15.3677	3.9619
	21	19.8097	19.9026	5.3925
	22	10.702	28.8967	11.163
	23	12.5812	11.3109	11.3655
	24	6.856	28.0791	14.0989
	25	17.7262	8.277	6.7604
	26	1.1388	15.1263	12.4031
	27	23.601	17.2657	6.6536
	28	5.6799	3.7275	4.7098
	29	14.8961	4.7457	4.2014
	30	19.7679	14.1933	11.5474
	31	16.5369	26.6851	-0.4164
	32	19.7125	21.5597	11.9408
	33	12.1701	19.621	9.1262
	34	22.8408	18.9758	7.4613
	35	9.9663	14.1437	10.8529
	36	6.731	20.8025	1.9549
	37	19.1611	15.4121	-0.631
	38	15.3321	9.2184	-1.4207
	39	12.1198	14.1469	8.6027
	40	20.6633	11.3452	4.9297
	41	24.1249	27.6578	3.3292
	42	21.4206	9.2957	9.5979
	43	17.799	21.0574	13.6227
	44	12.0905	19.8439	2.2967
	45	11.1518	30.5878	7.7821
	46	11.3916	19.3176	1.8916
	47	8.9398	13.8903	7.5924
	48	14.6151	20.995	7.2534
	49	19.8536	20.5545	-4.979
	50	13.9412	24.288	6.3598
	51	15.0171	44.7302	12.0546
	52	29.4155	22.6929	1.7556
	53	18.5067	36.9695	5.5516
	54	0.8113	51.5308	22.9303
	55	5.7128	35.0553	16.0389
	56	3.3738	12.9025	13.454
	57	14.0949	3.0287	7.5157
	58	9.1344	12.5466	10.0563
	59	13.779	17.4282	5.1505
	60	26.6679	18.0346	6.7313
	61	3.6919	24.221	7.7525
	62	10.2545	26.1876	11.6133
	63	-3.2265	31.6139	8.7243
	64	10.8722	18.7712	0.5341
	65	4.9308	21.1935	1.1774
	66	0.2162	29.5231	1.8296
	67	31.3838	22.3615	14.0977
	68	5.5497	25.2142	4.4167
	69	5.9247	24.7854	6.5566
	70	22.6229	18.8384	15.0944
	71	12.2744	32.5807	5.2818
	72	2.193	23.6043	10.2717
	73	4.5189	13.7079	8.6532
	74	14.4447	25.9453	3.9183
	75	9.2836	14.779	6.9228
	76	20.5637	12.6286	8.459
	77	14.8052	13.6143	-0.3626
	78	10.027	5.2824	7.3693
	79	13.6601	28.8936	2.706
	80	24.7856	3.5187	11.9858
	81	5.0734	11.8138	10.8068
	82	12.8856	21.9307	7.1338
	83	20.1894	12.5916	5.0652
	84	14.6064	4.5345	9.4684
	85	3.0611	15.5781	2.384
	86	1.7407	-2.377	9.3191
	87	16.3995	-6.4736	10.737
	88	7.648	10.0593	9.0146
	89	8.6456	2.3363	4.7657
	90	26.4037	18.0077	3.8101
	91	18.3977	0.1143	9.1765
	92	31.2312	11.1294	15.3004
	93	15.2227	-3.1478	10.1418
	94	13.673	21.3246	11.3682
	95	4.68	10.1293	20.0217
	96	10.835	11.5421	40.809
	97	16.7059	5.4009	23.978
	98	3.2654	2.4022	39.4061
	99	14.7601	12.3258	1.7487
	100	16.4215	15.0377	24.9113
	101	8.9678	24.1903	31.8033
	102	15.1896	19.1263	30.4741
	103	10.0461	5.126	28.713
	104	25.7039	15.4664	15.105
	105	18.4133	22.8953	19.5406
	106	13.2886	28.3155	25.4111
	107	20.5349	18.3028	22.9005
	108	26.9135	20.2157	15.5076
	109	8.5687	22.2036	28.425
	110	25.484	17.2535	35.2049
	111	16.0595	14.6871	30.2169
	112	23.0294	14.1149	29.2945
	113	22.6571	7.4827	31.603
	114	13.3355	5.8485	31.2763
	115	8.4014	18.7396	40.3455
	116	30.6675	16.7783	25.4066
	117	6.0942	13.2737	25.0547
	118	11.3717	27.5579	3.4422
	119	9.5372	6.0368	5.7994
	120	17.7159	8.9474	6.5253
	121	24.2149	7.0921	10.6274
	122	21.4533	4.3308	1.7361
	123	13.1223	13.8289	3.157
	124	17.4949	11.6405	2.2371
	125	9.9077	9.4613	6.1273
	126	14.3188	12.5447	2.5043
	127	11.2947	7.7984	9.6578
	128	7.5236	15.9457	8.6173
	129	18.6444	18.0967	0.871
	130	19.9758	13.9724	2.5317
	131	8.9366	22.4886	6.5065
	132	19.0123	18.6387	-2.9982
	133	12.623	17.0389	5.4732
	134	29.1247	25.0336	8.105
	135	5.9047	23.6364	7.4288
	136	20.5614	32.4248	7.1959
	137	19.2107	14.0995	10.8358
	138	32.5666	22.9417	-3.5356
	139	11.5225	6.2095	5.351
	140	17.2492	21.6517	7.8553
	141	9.0289	5.0432	8.4767
	142	4.5418	20.4657	14.2595
	143	10.8751	6.9995	10.8008
	144	12.9967	28.6417	7.8258
	145	9.8905	5.5513	3.5416
	146	5.3313	10.8394	10.4216
	147	12.8603	14.2364	15.8926
	148	25.0699	8.3951	15.2749
	149	13.45	5.9797	0.6674
	150	22.8614	18.3816	1.0113
	151	6.7291	17.8359	11.5848
	152	12.1142	10.0596	6.3454
	153	7.7078	17.6838	7.0193
	154	8.7309	11.359	9.8634
	155	9.137	23.526	6.3716
	156	15.2318	12.0217	9.1851
	157	12.9152	8.1422	4.1303
	158	10.2244	17.2199	8.3108
	159	8.0639	20.6243	3.892
	160	12.2066	15.0848	2.7011
	161	9.2564	4.9419	6.2598
	162	4.9327	13.8864	2.0739
	163	7.5954	6.7001	0.889
	164	20.402	7.0285	7.6805
	165	18.4731	31.6019	3.0866
	166	15.0939	31.2645	13.7496
	167	16.7637	9.8514	7.5267
	168	9.1993	13.7483	4.5289
	169	21.4215	29.8461	8.9732
	170	17.7068	3.3582	4.324
	171	8.6202	16.4386	11.7413
	172	8.8262	9.1298	4.8352
	173	12.6173	9.2408	-2.6883
	174	9.7575	10.9883	-5.1063
	175	21.4171	9.4397	3.9741
	176	23.0242	11.9565	5.4345
	177	9.3935	16.8067	2.5688
	178	-0.2019	21.0204	2.4734
	179	20.5501	18.9996	4.8841
	180	10.9528	8.4679	10.2529
	181	8.8674	5.095	8.253
	182	27.506	17.8962	4.2935
	183	14.9268	9.3497	8.3399
	184	14.8966	-0.106	5.044
	185	14.6485	3.2966	9.1544
	186	8.3271	2.9133	7.1077
	187	5.5891	0.86	11.2889
	188	13.3129	5.8315	2.9325
	189	2.8135	6.9503	7.5134
	190	16.9112	-3.7196	1.2083
	191	3.7286	2.6029	11.6575
	192	7.6409	-4.4663	3.6419
	193	15.2737	10.6154	11.5729
	194	16.4787	13.8352	10.7482
	195	40.7363	-0.172	10.7295
	196	25.2926	8.0145	13.16
	197	9.0242	-2.4066	2.1555
	198	25.7193	7.4856	6.4662
	199	15.91	6.2877	5.642
	200	2.6793	1.4275	1.7915
	201	8.6163	2.9551	1.6564
	202	4.9136	0.1474	2.4045
	203	11.2135	7.1265	11.7876
	204	22.1551	14.5937	0.2198
	205	18.8898	13.9007	5.3926
	206	22.7213	17.3991	9.8041
	207	31.5551	10.437	5.9005
	208	22.9088	7.393	7.2801
	209	24.6748	12.7158	4.1084
	210	14.3275	0.0558	6.1039
	211	24.7272	13.0619	3.3763
	212	16.6403	19.0643	5.4567
	213	18.1683	12.6126	7.3675
	214	18.1396	29.2385	9.8373
	215	36.4565	18.6839	7.7054
	216	5.9271	13.1729	3.5398
	217	4.8018	12.4985	11.2896
	218	25.6842	14.1563	2.8119
	219	8.7325	12.429	7.2505
	220	21.7123	5.83	0.6267
	221	5.1056	15.8985	0.4619
	222	11.1676	17.8305	2.741
	223	19.2484	12.9201	9.1037
	224	17.6596	10.4481	7.7287
	225	16.6171	22.5519	8.2819
	226	0.9888	13.4209	7.1533
	227	17.5724	19.657	1.7331
	228	14.4086	10.855	8.3506
	229	28.4782	12.1747	6.1518
	230	15.9336	9.6981	22.3863
	231	13.9829	14.8754	3.9489
	232	15.1896	20.3427	11.3603
	233	8.1571	9.8896	5.411
	234	17.2829	5.3604	5.8734
	235	6.8451	12.9239	10.3158
	236	10.6654	8.5005	11.2159
	237	13.7596	18.7677	6.1944
	238	6.1561	18.9437	6.9497
	239	24.124	8.1826	4.1726
	240	2.7952	16.3093	2.5447
	241	-2.3858	19.9029	4.3494
	242	14.8919	10.3456	4.5256
	243	5.2016	10.8551	5.2107
	244	10.9285	9.9959	12.4868
	245	5.9669	8.8003	3.7618
	246	-3.1039	-1.4074	14.8161
	247	19.3976	16.8359	4.57
	248	12.9961	1.3027	3.582
	249	7.4081	11.2756	5.2322
	250	3.2589	8.0397	2.0111
	251	7.5765	20.7492	5.7786
	252	6.5406	6.095	9.3086
	253	12.1037	5.378	8.2382
	254	10.9748	21.6652	4.8851
	255	18.8837	11.6332	5.7206
	256	23.2676	17.6478	8.4037
	257	20.2463	1.2364	7.6516
	258	15.6561	26.5777	0.0884
	259	12.1403	11.6683	6.7162
	260	19.481	13.7121	2.0872
	261	13.2909	26.3087	2.503
	262	14.838	5.3324	4.5644
	263	18.0902	13.8869	10.2747
	264	32.4186	3.2821	4.9868
	265	14.7422	12.0314	5.8272
	266	13.2455	11.2937	3.559
	267	2.7103	8.9384	11.193
	268	4.9794	5.7069	2.896
	269	2.6317	22.1788	1.1068
	270	2.0569	6.9845	5.508
	271	2.8453	13.628	13.9515
	272	9.917	12.1562	7.8237
	273	12.147	5.3881	9.3845
	274	9.687	12.7921	7.5402
	275	20.7626	16.6745	10.7773
	276	18.2141	7.2979	36.0335
	277	37.1195	7.7754	31.6714
	278	6.5914	17.2394	29.9626
	279	25.0379	6.7724	24.9801
	280	14.9852	20.4709	31.0057
	281	6.4402	17.7126	41.8771
	282	11.8234	6.1096	36.0467
	283	25.0478	15.3544	30.3667
	284	17.1427	6.9069	42.386
	285	12.7992	14.797	40.4022
	286	9.9509	24.7849	28.5349
	287	7.1758	12.2265	19.3377
	288	4.2778	7.0059	30.9623
	289	9.9454	23.6224	28.4393
	290	12.8223	13.5478	28.4579
	291	2.7649	7.5691	31.6522
	292	-6.3946	7.6805	28.8683
	293	16.5969	-5.4094	25.1554
	294	6.3219	5.0929	42.1889
	295	13.4632	16.7454	37.2791
	296	16.7332	11.6184	31.9911
	297	8.4685	20.6127	21.3091
	298	15.4955	3.0679	38.7374
	299	9.1963	9.7497	20.616
	300	17.1969	7.4907	20.5411
	301	31.1199	9.2748	19.8081
	302	27.9038	16.2272	30.8568
	303	24.4323	9.7304	20.8993
	304	13.8298	14.28	19.4468
	305	16.4302	9.9927	24.4364
	306	7.0259	15.8947	29.9889
	307	13.9341	19.9043	23.1316
	308	5.354	8.4202	34.3227
	309	3.4686	3.669	21.2895
	310	14.1772	6.1023	19.8461
	311	0.1378	-4.0459	40.6509
	312	10.7156	4.1054	37.4539
	313	6.5355	11.849	32.9138
	314	-0.3398	8.6727	33.8224
	315	-1.5539	17.9765	39.7973
	316	7.5283	16.7294	25.2233
	317	11.7106	20.0116	32.9502
	318	5.9266	-0.2478	31.7551
	319	5.9671	12.5655	33.3701
	320	5.4543	6.1301	39.5943
	321	3.2144	-1.5154	38.7441
	322	7.4568	0.096	29.787
	323	23.83	14.9057	26.81
	324	21.4053	14.3875	35.4624
	325	32.8858	-0.9095	23.3929
	326	17.8908	4.913	21.6247
	327	12.4402	14.9895	34.8417
	328	29.0577	24.7579	39.2931
	329	2.1928	10.0717	21.3315
	330	11.4699	9.9606	21.4742
	331	6.9208	22.4317	38.0789
	332	4.4244	13.7903	27.7896
	333	5.9729	0.2954	22.823
	334	-0.4478	11.0987	38.4669
	335	10.4553	10.698	23.9311
	336	9.5683	12.6035	19.4659
	337	8.8948	12.3768	38.0206
	338	21.9511	7.3862	23.8919
	339	21.7767	14.7436	38.4283
	340	20.9374	1.9806	28.0154
	341	12.7172	21.4141	22.9143
	342	9.0696	5.9125	23.6823
	343	11.0346	22.4385	36.5845
	344	2.8898	11.2786	41.6591
	345	5.4962	17.3099	46.6407
	346	15.9972	6.673	14.2946
	347	2.337	6.603	24.2837
	348	15.9507	15.4692	25.7346
	349	12.7377	15.3978	33.0259
	350	6.7463	23.0459	28.1879
	351	7.9149	16.0038	34.2498
	352	17.068	8.3914	47.3948
	353	3.6961	7.0491	27.1112
	354	23.8882	12.9602	22.4067
	355	8.309	28.7238	44.5849
	356	-1.5062	11.4319	23.5469
	357	15.8844	13.8249	20.4647
	358	-0.6805	22.9111	33.0598
	359	5.9026	18.2771	5.8174
	360	5.129	8.3525	5.4004
	361	17.8475	8.6935	12.535
	362	15.2965	21.1755	5.0546
	363	-2.5672	14.0546	22.2219
	364	21.6367	15.7931	6.4894
	365	9.1257	9.1667	9.2528
	366	2.1356	0.976	4.0596
	367	15.5464	6.2279	3.5435
	368	1.8052	7.2997	2.809
	369	5.014	8.8118	5.2116
	370	5.2631	6.7263	5.513
	371	12.9027	16.9979	12.3612
	372	11.7071	8.3814	13.0824
	373	0.0728	14.1136	10.5928
	374	9.1008	1.5272	12.9736
	375	12.0377	7.3022	12.4667
	376	1.6	1.0589	8.8603
	377	-2.8368	4.4884	7.5195
	378	13.8584	15.736	2.912
	379	9.982	16.5803	8.0462
	380	21.3474	12.0014	17.79
	381	3.9838	7.3976	7.1159
	382	6.5173	9.0221	8.8999
	383	25.4539	0.4996	1.2024
	384	27.3971	15.1748	5.4768
	385	13.5229	12.312	5.4176
	386	7.4497	16.548	4.636
	387	7.7376	12.0546	4.4209
	388	16.278	6.1447	7.7009
	389	15.873	14.7243	5.5099
	390	9.5321	23.3923	7.2736
	391	23.2851	13.3909	8.1149
	392	7.2037	24.2139	7.5754
	393	4.8154	7.9134	1.4452
	394	2.8244	18.5049	3.9422
	395	24.5493	9.4765	1.0613
	396	4.492	15.83	4.6061
	397	-2.5665	22.0498	0.3086
	398	-3.8444	8.9298	7.6448
	399	11.874	10.1602	1.2325
	400	10.7163	2.6829	6.1449
	401	4.2875	15.3267	1.7107
	402	5.132	21.5374	3.0412
	403	3.305	25.2435	3.1439
	404	7.4134	9.0869	-0.6554
	405	-3.4171	12.5635	4.0564
	406	9.0557	11.4932	7.4982
	407	21.9509	18.7786	9.0572
	408	37.3557	23.1845	14.1084
	409	12.1972	20.3378	10.3364
	410	41.2399	20.975	6.2326
	411	24.4563	3.7436	4.7715
	412	19.5555	6.9681	8.6081
	413	40.2764	8.7729	8.304
	414	33.0754	33.4633	2.5022
	415	27.9395	10.166	1.2847
	416	20.7887	4.0105	4.2261
	417	38.5932	6.6223	2.1867
	418	21.5374	10.446	11.7952
	419	21.1173	8.5579	9.284
	420	16.6858	19.7174	4.6795
	421	39.1046	12.9509	6.4394
	422	18.3755	17.3783	15.3039
	423	3.3369	16.984	3.4002
	424	30.0421	8.447	8.6486
	425	12.651	25.5559	0.804
	426	12.2428	10.0966	7.61
	427	1.6986	6.9634	6.3993
	428	21.8069	20.7283	6.5635
	429	20.9541	6.51	6.4502
	430	22.3905	11.3946	12.3121
	431	18.3867	14.2826	7.7336
	432	12.2076	8.2903	6.1108
	433	26.6032	11.3224	4.87
	434	27.5019	18.7032	5.1797
	435	18.9947	10.0823	6.9554
	436	25.5824	12.1694	6.6727
	437	18.132	17.5724	3.5452
	438	13.608	18.18	6.166
	439	16.9314	11.643	12.5717
	440	26.8632	11.8728	7.9602
	441	16.2583	21.7653	12.1158
	442	13.6808	7.4895	10.3959
	443	32.0406	11.0989	6.1441
	444	5.3644	18.0138	5.2967
	445	15.5828	11.589	9.0557
	446	21.8373	7.4842	7.2674
	447	23.5166	10.1305	9.1951
	448	14.121	19.452	3.6143
	449	26.4304	14.8343	10.5289
	450	18.2318	-2.4639	8.1903
	451	9.2998	9.0566	9.4843
	452	16.5117	14.2977	9.8898
	453	11.1393	15.0556	12.3365
	454	9.3969	11.2905	9.2226
	455	21.4782	1.6633	8.4247
	456	41.687	23.4448	5.8438
	457	7.2847	2.9781	2.2556
	458	27.4139	14.032	8.8408
	459	15.96	20.5401	5.7713
	460	21.7021	16.4789	2.6762
	461	23.7114	6.9156	5.5644
	462	17.7041	14.0891	13.7024
	463	18.862	10.3694	12.3306
	464	21.6186	15.4328	12.4029
	465	10.7194	7.9785	9.9199
	466	13.7048	7.1619	1.7762
	467	12.2394	13.8385	-0.1896
	468	20.6096	13.005	7.0197
	469	23.2228	-3.2817	9.3994
	470	13.123	25.0872	-2.0542
	471	23.9728	13.5319	2.5181
	472	10.7933	21.1045	2.5256
	473	26.2151	15.8644	12.2079
	474	26.4327	4.156	7.558
	475	22.5464	7.6012	8.0509
	476	17.512	11.2394	10.444
	477	18.6478	0.4947	6.977
	478	14.215	13.6073	0.1456
	479	15.0785	4.7722	13.9193
	480	5.9622	7.3321	-2.5843
	481	18.1042	8.119	4.2875
	482	16.1099	10.7762	2.8614
	483	20.2906	19.7965	6.0892
	484	19.067	4.6252	15.1059
	485	28.2045	23.7291	15.5909
	486	21.8328	21.3484	10.1846
	487	8.2082	14.1568	7.7695
	488	20.0719	16.1667	7.6311
	489	10.4938	14.5575	6.0423
	490	29.8674	10.9048	14.6437
	491	22.4382	12.0537	8.8368
	492	13.2532	5.9811	3.0566
	493	34.6216	14.8433	4.7868
	494	19.125	1.2718	8.7585
	495	18.3142	15.7804	14.324
	496	7.3618	23.8091	1.8737
	497	19.1484	8.2854	1.443
	498	18.6314	18.5554	1.7226
	499	26.4358	18.2127	9.0229
	500	24.5483	11.2503	7.0761
	501	13.0068	18.8542	4.0963
	502	24.0738	12.2279	5.5018
	503	12.5859	7.0943	10.9815
	504	13.561	11.0375	6.6972
	505	26.0251	14.9898	2.7698
	506	10.0479	6.022	1.1441
	507	15.373	12.2578	9.1971
	508	21.9192	6.2944	7.7667
	509	14.7435	9.2385	1.2839
	510	27.9288	10.435	2.2797
	511	9.0921	12.0414	2.295
	512	14.32	21.4584	-1.9735
	513	11.6632	13.3545	9.5739
	514	4.7769	10.074	7.8344
	515	13.5535	20.2979	5.0944
	516	20.7883	17.5882	2.5189
	517	11.9743	6.3367	5.2362
	518	16.4531	-1.6687	3.992
	519	19.2642	0.7917	5.6345
	520	20.8342	16.0259	5.5853
	521	36.2525	13.1666	1.4731
	522	30.4435	12.1741	2.7396
	523	18.9761	13.9807	7.2232
	524	28.6685	0.5256	5.8615
	525	26.1378	12.2716	6.4213
	526	12.4982	7.328	7.1972
	527	22.8458	11.3642	8.7913
	528	17.2093	22.8354	0.9901
	529	24.2567	13.6769	4.9924
	530	32.2072	4.1094	0.849
	531	25.3769	26.9166	1.345
	532	24.3976	5.4425	0.3877
	533	30.0143	8.9301	5.8337
	534	6.6511	24.1263	1.3265
	535	16.4278	-4.6023	8.604
	536	24.9936	11.0665	8.1465
	537	18.701	8.6507	12.2345
	538	23.2173	4.2395	4.3116
	539	18.8866	16.7162	3.7396
	540	17.4237	12.5175	5.1312
	541	30.3022	32.4165	11.0666
	542	20.8827	9.639	7.7675
	543	30.1181	8.9453	1.7118
	544	16.3218	27.4061	12.7493
	545	5.1324	8.5323	7.9978
	546	15.8839	12.313	2.1638
	547	14.6942	24.1986	7.0806
	548	28.0314	29.8564	3.0445
	549	27.0369	11.3507	6.148
	550	22.6911	10.5505	10.2632
	551	20.8211	16.158	11.5184
	552	17.6368	13.9369	9.4639
	553	16.4651	9.5152	9.6028
	554	17.3865	17.6668	24.0023
	555	8.3985	6.5778	11.506
	556	21.44	14.0134	4.8336
	557	17.7042	5.397	16.4232
	558	16.4547	12.1178	2.7761
	559	30.2636	9.5583	4.3305
	560	16.6534	11.9661	8.2465
	561	29.3461	18.6922	8.1004
	562	21.6027	-1.2822	9.009
	563	19.5853	13.1949	9.301
	564	18.7453	7.0336	4.3954
	565	10.2331	2.9128	4.851
	566	25.8664	-0.1105	30.2996
	567	15.0335	0.645	12.1501
	568	12.9253	8.8292	2.6921
	569	40.5473	10.0715	2.7382
	570	33.095	18.005	10.829
	571	20.8765	8.8552	8.1911
	572	17.3041	17.4672	16.2328
	573	7.2873	4.4294	6.5962
	574	18.862	1.9492	7.1813
	575	25.9133	19.3945	11.8701
	576	22.4404	19.5709	5.0118
	577	21.5235	22.6574	22.1518
	578	16.4296	20.6036	27.4881
	579	15.1469	16.9744	33.1648
	580	11.3098	26.3228	39.5415
	581	20.7845	12.2393	15.5763
	582	26.0352	14.8346	17.3502
	583	21.4936	20.8073	26.4297
	584	8.8099	12.948	26.9791
	585	11.308	14.748	30.9396
	586	25.3034	6.5655	17.0162
	587	10.0244	9.544	16.236
	588	25.3383	10.3918	23.7966
	589	19.6119	14.6619	14.1224
	590	31.636	6.2642	27.0377
	591	23.5417	12.6364	27.6246
	592	26.2207	9.7707	17.4308
	593	37.9845	-0.8741	30.456
	594	27.1534	-0.9934	24.3737
	595	16.9496	17.1067	31.6896
	596	28.1897	10.5841	23.8109
	597	20.2734	12.1609	31.0981
	598	18.4607	25.8631	21.9776
	599	14.9454	13.7077	25.3603
	600	11.467	35.9191	27.7358
MD2	1	17.2062	10.0476	33.7662
	2	9.2686	29.5061	33.0113
	3	2.7326	5.7666	11.989
	4	8.5512	27.5072	23.8044
	5	13.6649	48.7038	21.0473
	6	5.9258	29.4486	28.9666
	7	9.0635	11.414	23.8332
	8	18.212	3.8587	21.6401
	9	9.0464	14.1267	27.6116
	10	14.7601	13.879	32.7508
	11	7.0501	8.1207	14.3996
	12	19.0825	1.0764	12.7142
	13	21.944	9.9835	26.6193
	14	7.2215	-1.94	28.2073
	15	15.2192	-1.8551	25.2344
	16	14.2804	4.0402	22.7517
	17	13.7104	5.666	23.8568
	18	12.4709	-1.7694	5.0238
	19	17.9618	19.754	24.1715
	20	0.0659	11.1919	23.5976
	21	14.6774	10.33	25.9471
	22	14.2349	-1.1072	11.7888
	23	9.4522	5.7943	18.5023
	24	17.8182	-7.4011	8.9148
	25	2.0755	3.2011	29.1665
	26	27.252	5.9096	23.6458
	27	12.5	16.4937	30.9584
	28	8.3323	4.7445	24.6193
	29	11.816	8.9947	14.4778
	30	18.7038	8.719	-0.1728
	31	37.878	16.5265	13.3771
	32	24.8691	13.1846	15.2938
	33	13.2973	8.8154	10.9055
	34	28.2295	10.1637	31.5611
	35	45.9214	6.4667	30.8604
	36	13.237	9.2555	3.492
	37	45.8075	14.3089	4.8542
	38	8.6852	13.0318	2.8057
	39	11.1896	16.8046	2.3687
	40	28.5361	3.6389	-4.1318
	41	7.6041	15.1128	4.2721
	42	14.891	7.8714	6.7416
	43	10.1494	5.0687	23.0713
	44	12.5064	0.6484	26.5865
	45	8.4805	10.5184	23.0446
	46	18.8117	7.9216	11.5596
	47	5.6153	21.0776	11.5073
	48	22.9274	23.6394	4.3771
	49	3.9653	8.2209	19.3112
	50	10.6127	10.0358	19.8619
	51	28.9112	2.8437	10.2756
	52	-1.3246	16.7283	11.7259
	53	34.063	11.2058	-3.6773
	54	25.01	8.0036	7.5687
	55	25.3676	11.2623	18.1893
	56	18.2682	1.2201	5.1492
	57	27.656	8.2052	17.1307
	58	4.2655	2.6024	25.2207
	59	23.5423	2.4947	7.0173
	60	31.3124	8.0297	7.5868
	61	27.5306	3.1863	13.8915
	62	20.8258	0.9077	6.7901
	63	14.7942	6.3445	19.0277
	64	21.281	12.0083	7.225
	65	13.8991	13.3621	12.1787
	66	4.5819	9.3911	20.017
	67	5.4815	12.0047	15.7889
	68	2.841	12.2685	9.5563
	69	7.3653	17.4337	7.6297
	70	9.7182	10.7726	0.7131
	71	9.8419	9.3669	4.5835
	72	10.1977	12.0245	-1.7006
	73	23.0644	6.0318	5.5477
	74	22.3709	18.7558	12.1421
	75	32.5895	3.8488	5.1311
	76	31.8071	4.4034	14.1701
	77	38.7903	6.2515	22.4894
	78	30.567	5.176	-3.8431
	79	29.8535	-4.8819	24.529
	80	23.0582	7.1827	38.7226
	81	31.4344	7.7174	26.4413
	82	29.2813	3.6921	27.1172
	83	34.6455	4.807	3.6941
	84	20.613	-5.3071	3.0342
	85	15.4696	17.8506	7.9573
	86	12.911	9.8419	-3.0745
	87	14.3383	11.2029	3.1963
	88	9.6709	6.2791	25.2013
	89	22.4416	7.6052	7.429
	90	13.8451	-3.7368	2.3249
	91	31.8439	2.9931	8.7637
	92	13.182	24.1692	8.7093
	93	9.0773	11.2589	33.2708
	94	15.8801	6.4508	8.8037
	95	9.8124	18.856	10.5298
	96	14.9245	4.1648	-0.9401
	97	13.3703	5.4045	19.4582
	98	15.163	13.6487	12.9238
	99	32.7245	20.5817	5.2457
	100	37.6555	13.2379	2.0684
	101	11.2499	2.5991	10.1782
	102	23.7529	14.5323	-0.3332
	103	38.4285	27.6946	1.8504
	104	27.1141	4.8312	1.9046
	105	34.342	9.9363	2.3668
	106	34.7934	11.0099	16.293
	107	53.7232	14.2437	7.827
	108	43.0363	16.9363	16.8783
	109	41.5134	14.5	1.0317
	110	55.038	12.8365	18.6681
	111	16.4151	-4.729	5.7053
	112	38.3315	3.4957	13.0726
	113	43.8316	19.2458	11.0459
	114	31.124	8.0055	2.5984
	115	47.0649	21.3456	14.8272
	116	47.2907	23.6066	2.5376
	117	47.4381	9.7934	5.4936
	118	21.6472	2.4555	10.6648
	119	17.476	12.407	10.4119
	120	37.5876	17.2758	12.1632
	121	11.4631	10.0093	16.793
	122	24.4862	8.1735	12.864
	123	30.6852	14.7315	-4.5392
	124	1.5306	6.0549	13.4603
	125	9.8504	18.9181	27.5949
	126	22.0628	7.4466	21.1227
	127	23.8932	7.0407	15.8343
	128	17.8304	8.3635	21.3777
	129	36.7181	14.4244	22.954
	130	17.7967	10.1851	20.4052
	131	28.2062	7.1281	9.5271
	132	48.8584	14.5684	15.4132
	133	5.2009	5.4205	-1.4168
	134	22.9449	7.0446	-1.5421
	135	14.6494	12.6669	7.6225
	136	26.9888	3.314	-1.1898
	137	22.4988	14.3068	12.1003
	138	21.154	11.8314	20.0634
	139	43.8699	1.1505	28.6966
	140	19.686	20.7248	16.6235
	141	50.6192	5.1493	-2.773
	142	9.8087	15.9169	0.4089
	143	8.4589	2.2907	27.6374
	144	14.7432	18.5708	-4.6586
	145	12.6756	16.8252	14.1507
	146	14.9067	14.457	7.5945
	147	44.2097	3.9336	11.6247
	148	48.1823	9.5513	10.802
	149	32.6013	2.7738	1.7011
	150	31.0208	-6.6723	12.5967
	151	25.5764	-1.9604	34.3122
	152	23.6625	2.8702	11.9956
	153	21.1809	23.6108	4.5509
	154	12.4149	2.4699	15.4425
	155	7.3505	20.0149	7.8441
	156	11.8204	1.2391	13.8921
	157	1.7695	22.9864	24.7901
	158	6.3591	14.5882	24.9701
	159	17.4825	0.8321	20.9635
	160	14.3429	8.5948	9.7708
	161	9.172	8.0287	14.9926
	162	4.7465	-4.0494	26.4116
	163	9.993	19.5461	1.6107
	164	8.6621	18.0203	22.0174
	165	6.3037	24.5695	8.4878
	166	10.0781	4.9446	20.5478
	167	9.0007	5.1273	8.5154
	168	14.4935	6.0143	10.0927
	169	3.4338	10.4113	18.9024
	170	5.1616	14.6267	13.7896
	171	23.6134	7.1671	2.1697
	172	11.2155	17.1878	15.7535
	173	21.0403	5.0027	32.8595
	174	7.0428	6.4495	27.8738
	175	14.6631	7.1773	13.5311
	176	13.8653	9.8	22.483
	177	0.7112	10.1669	15.612
	178	3.0615	-6.2661	20.1878
	179	-1.5483	-0.0781	20.924
	180	23.3658	6.83	16.1226
	181	20.5554	7.1	4.7359
	182	6.9782	6.2461	26.9487
	183	12.0261	2.2756	26.2089
	184	13.8785	15.9527	27.8575
	185	23.1299	14.947	30.1335
	186	2.5653	19.7752	24.4138
	187	20.526	15.5075	8.0521
	188	19.7742	23.2069	24.6941
	189	20.1332	10.9294	28.0163
	190	15.2661	18.3121	13.9269
	191	28.065	5.1175	19.2433
	192	23.5892	-0.8181	23.5095
	193	40.3013	15.7834	22.7581
	194	30.664	15.2891	12.4748
	195	14.7483	9.6156	22.5387
	196	31.7982	16.0771	9.8831
	197	17.5789	8.9027	21.552
	198	7.5252	1.3795	25.6732
	199	19.0498	9.2819	21.3955
	200	14.362	2.7169	34.0752
	201	17.9177	7.8729	23.1242
	202	35.7293	10.9939	21.4418
	203	24.1595	10.2212	18.3713
	204	19.1858	14.6148	34.7427
	205	29.8748	-1.5033	38.2498
	206	7.7028	5.6945	35.4684
	207	16.2178	19.3135	42.2745
	208	19.4262	5.3269	11.4479
	209	11.6758	13.2435	22.4372
	210	14.8821	-2.7559	34.4545
	211	7.4056	19.291	17.665
	212	28.5018	13.14	46.7815
	213	32.355	8.8887	44.7423
	214	16.575	2.8621	26.5847
	215	35.2148	9.1575	47.6532
	216	22.1051	12.9386	32.0018
	217	10.6906	21.5833	31.9247
	218	9.933	6.3438	45.6516
	219	7.7689	14.0097	69.3575
	220	2.6318	-0.2657	63.0907
	221	0.5899	-0.4349	45.7847
	222	10.5942	3.8734	52.3654
	223	4.4123	4.0268	43.0498
	224	18.0582	2.5135	47.4779
	225	20.2673	8.3538	32.0389
	226	25.4912	0.9738	30.712
	227	12.2844	4.8887	33.1866
	228	12.0954	13.7335	42.4097
	229	10.5739	7.9884	45.507
	230	17.1693	11.6439	47.9012
	231	13.4316	8.8087	44.9532
	232	14.9223	-3.0819	38.1045
	233	2.8273	15.36	46.6375
	234	13.0312	-6.2944	38.1616
	235	15.2822	12.7237	25.9176
	236	14.3635	24.622	47.1877
	237	18.1448	9.5433	37.9797
	238	22.0919	18.6552	45.1391
	239	2.0832	4.8461	37.8385
	240	5.618	7.2839	39.2462
	241	15.2187	19.9627	42.8944
	242	10.0199	13.2598	36.0735
	243	13.6508	5.8736	37.2413
	244	11.0261	12.3048	40.7642
	245	8.8151	16.685	40.9231
	246	18.3907	3.485	33.0233
	247	10.0708	11.3876	39.6078
	248	12.4481	16.5609	42.1266
	249	11.5121	20.7329	53.1935
	250	6.879	2.8457	49.7629
	251	6.0437	10.5493	39.0044
	252	7.0497	8.8264	43.7686
	253	7.9177	9.3948	32.6229
	254	11.6594	0.4341	64.9731
	255	1.8629	11.5844	32.2819
	256	12.4194	1.6738	28.6099
	257	5.2577	-3.2706	32.0831
	258	8.3863	4.6935	36.344
	259	16.5676	13.3779	30.028
	260	11.054	8.2781	19.0532
	261	13.8879	3.7529	32.7715
	262	12.7674	13.5731	45.4439
	263	11.6398	7.7254	36.1727
	264	9.678	10.4911	23.3151
	265	27.4743	11.0992	10.9345
	266	12.3075	1.8659	24.83
	267	1.9564	22.185	31.3603
	268	1.1286	3.5855	34.3975
	269	8.5529	25.1449	36.5099
	270	19.9617	6.0204	38.0054
	271	11.0061	7.408	30.3091
	272	21.531	27.6931	39.1474
	273	5.98	10.2812	43.032
	274	13.8297	5.8111	30.8915
	275	10.9157	8.5134	34.101
	276	1.7326	8.5497	29.2064
	277	14.0186	10.4167	29.6275
	278	14.7085	0.8908	63.4561
	279	23.4148	5.7148	38.047
	280	7.0475	15.8012	26.8194
	281	9.588	35.2101	27.0604
	282	25.2028	-3.0927	35.3267
	283	14.1409	18.0581	49.278
	284	34.6973	8.2739	47.3711
	285	9.1768	23.8963	39.1751
	286	15.9392	18.8163	45.6945
	287	10.3035	18.6417	49.6703
	288	13.8708	27.1654	24.4202
	289	13.8901	11.027	65.9653
	290	4.4345	10.5053	45.4075
	291	8.0354	13.368	37.6688
	292	18.8972	20.112	34.0447
	293	10.1315	10.9213	48.5765
	294	17.7839	12.4606	50.5102
	295	27.134	-5.159	29.214
	296	16.001	0.3756	33.2567
	297	7.4894	8.7334	30.8983
	298	15.5738	10.206	28.9355
	299	4.1536	-4.6359	26.4104
	300	11.1239	11.0876	26.5425
	301	6.6803	3.0775	33.0045
	302	8.7462	4.4123	46.9835
	303	6.1273	9.7964	43.8111
	304	-2.7911	6.1107	46.7094
	305	28.9812	7.8996	30.8627
	306	11.5661	7.5083	25.2213
	307	0.5211	9.1051	45.7455
	308	7.1455	-4.109	26.7015
	309	10.3339	-2.8159	65.5618
	310	11.3011	9.5979	30.3865
	311	2.7252	14.996	23.4744
	312	12.9821	10.2183	30.1544
	313	24.9975	10.9671	26.9542
	314	14.8479	7.5012	55.9248
	315	10.7922	8.4308	29.765
	316	10.4678	6.7317	16.1737
	317	3.7128	3.8309	38.8673
	318	15.722	16.1987	35.1623
	319	1.7641	9.0113	34.0301
	320	16.2227	6.3881	21.9481
	321	2.6302	17.1741	34.7728
	322	10.1779	13.6088	18.4101
	323	3.656	14.3624	41.8422
	324	2.3421	2.7821	51.9722
	325	8.422	8.1136	31.6138
	326	8.6695	10.4473	29.6624
	327	9.0997	13.8541	71.9119
	328	0.9545	21.2282	58.3868
	329	4.58	4.9768	44.7293
	330	9.8932	12.9934	41.0784
	331	11.0025	12.0235	36.4367
	332	10.6517	14.5861	53.011
	333	15.8849	14.8484	41.0191
	334	10.5155	0.4744	39.46
	335	6.8498	9.2103	42.6843
	336	3.5916	35.2014	46.2381
	337	7.8562	15.112	32.5158
	338	12.2618	22.3184	41.0737
	339	1.2356	16.7853	25.4067
	340	11.481	2.9735	31.786
	341	4.4779	21.486	42.5457
	342	6.6568	7.7508	50.6767
	343	7.7289	17.437	40.8107
	344	3.8092	10.1343	46.2438
	345	6.6519	16.3797	41.1451
	346	9.4739	4.0295	41.5731
	347	18.693	15.1722	46.5113
	348	5.3901	16.5379	47.978
	349	-3.0561	18.8773	37.2724
	350	19.1092	15.41	32.9004
	351	9.329	21.9022	26.1083
	352	15.72	19.2548	27.974
	353	7.2132	28.9182	40.3016
	354	5.3945	12.8439	29.4692
	355	-1.646	12.0509	29.743
	356	11.3014	16.0212	39.4791
	357	19.834	16.0578	26.4803
	358	11.1315	2.5743	37.7378
	359	5.4145	17.4598	29.96
	360	12.9216	15.3439	36.0349
	361	12.8806	17.352	39.5507
	362	5.5729	8.3325	34.6891
	363	12.3076	28.9144	53.0789
	364	12.2857	22.9936	50.6676
	365	7.0211	19.3828	39.1655
	366	20.6814	7.5439	63.8825
	367	12.6479	10.9818	76.4094
	368	10.1182	12.2383	75.4452
	369	1.979	12.8837	60.7718
	370	12.0739	7.5399	53.408
	371	7.9583	4.8488	28.976
	372	-0.4253	10.2872	31.6799
	373	-0.7258	18.7128	41.2829
	374	1.1791	17.9717	22.9673
	375	5.9206	12.0773	18.9893
	376	3.1208	14.4315	33.1171
	377	4.4129	20.6398	37.5187
	378	12.3814	13.9434	40.2418
	379	8.9417	14.4568	38.4826
	380	11.9228	7.8035	42.2262
	381	17.6389	33.2427	35.3883
	382	-3.0569	10.405	40.8459
	383	-11.4866	13.6153	32.0518
	384	8.7842	17.8697	35.6898
	385	12.8692	2.3817	37.5454
	386	11.1932	11.9586	31.8665
	387	13.7635	32.3646	25.5865
	388	7.3644	-4.9775	50.6005
	389	17.967	-2.005	28.6158
	390	2.4392	2.7339	21.771
	391	10.678	11.4965	29.0251
	392	9.4322	-0.249	39.1234
	393	6.9775	-5.6272	43.7615
	394	3.0454	1.6696	22.9793
	395	17.2749	17.2122	51.1714
	396	7.8709	0.0243	36.1543
	397	10.3418	-3.6118	37.0094
	398	-3.4028	-2.6559	23.3149
	399	7.5671	-1.5803	18.3612
	400	3.3826	12.5149	35.4667
	401	5.8515	11.0663	41.9057
	402	22.6742	-6.8909	34.5031
	403	7.3287	9.2355	18.6707
	404	3.4177	5.2307	27.2392
	405	12.9872	8.1626	30.4832
	406	12.9214	-0.3387	41.3406
	407	10.2147	5.8878	38.3004
	408	5.9119	4.7451	33.7139
	409	-0.369	13.6932	52.2597
	410	2.9015	-1.0176	34.2262
	411	5.0015	9.6306	34.7708
	412	9.1271	1.5826	33.2049
	413	-3.0143	1.4039	38.8472
	414	5.8685	5.1499	76.0559
	415	3.8187	27.8019	53.3759
	416	2.1534	7.898	62.419
	417	2.4904	7.6033	39.9639
	418	6.0321	11.9265	44.4589
	419	8.9025	10.7711	19.2365
	420	15.648	4.6562	26.5593
	421	13.6761	7.6339	55.2031
	422	4.6396	10.9751	29.6898
	423	10.3324	14.9534	32.4573
	424	-3.2725	5.813	60.4959
	425	9.8288	3.9988	37.2509
	426	6.0973	6.4046	32.2551
	427	0.5118	4.7186	56.1749
	428	4.8073	4.5438	39.4463
	429	12.0726	3.027	42.0075
	430	-0.7066	9.2714	29.4601
	431	5.3994	8.0352	42.6969
	432	6.9833	3.0069	32.3883
	433	14.386	5.9725	39.5693
	434	8.5112	-2.4036	33.2426
	435	9.6025	-0.0555	37.0243
	436	3.0233	10.53	39.3602
	437	4.8863	7.6825	37.0805
	438	3.2281	6.749	27.6455
	439	7.4856	3.5084	52.2554
	440	14.7224	19.4906	57.2289
	441	4.8595	11.1714	48.6282
	442	11.0352	12.7307	40.3937
	443	10.7829	15.5197	37.091
	444	5.1202	23.6269	27.5598
	445	2.3671	0.2101	42.1666
	446	-2.8408	32.9516	47.0168
	447	9.4329	8.9298	45.292
	448	-1.1236	20.7757	37.0942
	449	6.0267	12.817	57.5933
	450	8.5908	19.4322	41.1875
	451	8.6017	17.3938	31.6917
	452	12.9856	17.0665	36.0813
	453	2.1123	21.2331	28.2544
	454	0.1728	33.1959	26.7973
	455	0.9391	11.3613	21.9796
	456	5.5355	12.8112	31.8946
	457	12.0839	17.4763	25.7523
	458	9.3166	17.0593	53.1357
	459	11.7152	4.4873	35.0737
	460	13.4245	-3.7043	49.3074
	461	2.7038	-0.4008	28.5102
	462	1.8929	1.5902	39.724
	463	1.8134	1.6726	27.514
	464	6.5997	15.5006	32.0978
	465	-0.7906	4.8993	32.3957
	466	13.5686	-2.1357	31.7204
	467	4.1887	0.169	32.9722
	468	8.5848	1.7359	41.0523
	469	9.561	17.2884	44.1162
	470	12.4701	15.0889	27.629
	471	-1.9298	6.4447	33.6277
	472	6.9056	6.2593	31.4975
	473	2.085	4.5282	31.0818
	474	5.7489	18.7554	25.8015
	475	5.3311	7.3509	35.6247
	476	7.9506	4.757	29.8204
	477	18.9906	16.9806	33.444
	478	1.4831	10.2292	47.7306
	479	6.9265	11.8886	23.7846
	480	2.6428	1.7746	33.8016
	481	5.2865	20.0851	50.263
	482	6.4743	0.1983	33.5713
	483	0.2721	7.2391	33.3214
	484	10.5074	7.225	35.311
	485	27.9781	8.2915	44.538
	486	5.524	7.265	22.3453
	487	6.0853	5.3259	24.869
	488	-4.2477	11.1342	33.8452
	489	10.7795	11.1477	40.4493
	490	9.6631	-1.159	38.5946
	491	2.6263	3.0926	34.8923
	492	4.0782	5.4385	25.4165
	493	14.5638	-1.5684	37.1469
	494	-2.296	13.4047	34.3623
	495	-0.3463	-1.3124	40.8591
	496	5.1691	5.759	43.2816
	497	7.748	3.2452	38.2903
	498	8.6058	5.1452	40.5993
	499	-2.4189	8.1652	31.527
	500	1.1827	5.7188	34.3458
	501	7.9131	-1.5928	36.078
	502	6.1325	8.19	30.8359
	503	6.2692	6.371	26.8877
	504	6.779	13.7462	45.4969
	505	3.6481	1.8024	33.9263
	506	12.8478	9.0448	35.7388
	507	5.4335	14.3363	33.7744
	508	23.8412	3.9359	53.8989
	509	2.6024	4.8612	34.8059
	510	8.176	12.1144	54.3326
	511	8.6828	3.1861	41.433
	512	5.6776	0.4388	45.5675
	513	7.8333	-3.7813	32.0429
	514	14.8608	3.7901	41.6961
	515	3.1655	5.4632	45.272
	516	9.19	14.1706	47.5548
	517	4.5851	2.535	34.1228
	518	7.1171	-0.931	31.8386
	519	10.7229	8.6959	32.6549
	520	8.2044	-1.1904	30.6863
	521	1.9823	0.2172	33.4236
	522	11.4812	10.9756	25.97
	523	12.8502	12.5853	47.612
	524	9.5385	21.1532	32.3442
	525	10.2163	10.9712	23.5925
	526	8.3022	11.3855	40.556
	527	11.7527	15.2621	53.2453
	528	15.2311	10.7254	34.5301
	529	7.71	19.4564	31.0434
	530	4.7594	-7.1759	29.7761
	531	-1.8615	6.8644	30.773
	532	2.5404	9.5345	24.1608
	533	7.3394	0.3951	32.6607
	534	0.0095	13.7294	32.9919
	535	7.6363	5.3931	49.0743
	536	11.6569	7.4484	32.6483
	537	6.5335	18.8463	31.7108
	538	16.5669	11.5947	31.3226
	539	10.6794	9.8344	18.0729
	540	2.9606	7.5815	36.3541
	541	13.384	8.7317	37.0803
	542	7.7443	18.6709	27.4232
	543	14.9924	11.0931	22.3821
	544	7.9008	10.1783	25.392
	545	-0.0349	3.556	35.2395
	546	-1.1676	7.4019	37.5567
	547	12.7271	10.8127	22.8243
	548	10.339	7.2892	15.1388
	549	-0.0413	8.6334	33.7045
	550	-0.1355	12.3718	43.748
	551	13.1136	21.9126	17.8647
	552	5.6253	9.0931	50.7322
	553	17.3894	12.6117	33.1541
	554	9.1458	10.8133	25.1938
	555	12.3766	10.3484	39.8633
	556	9.7031	-0.6915	32.2213
	557	13.41	9.1553	40.6128
	558	1.1535	4.9071	32.5125
	559	-1.2331	17.4005	33.7299
	560	11.9133	10.1904	31.3333
	561	25.006	2.5463	40.1637
	562	3.8271	20.6778	24.7379
	563	6.1045	24.7743	30.5247
	564	14.669	8.2457	21.5209
	565	4.6682	-1.0559	37.3294
	566	9.2656	30.734	32.2322
	567	8.4973	5.4008	35.9166
	568	1.5741	3.3951	42.9609
	569	0.3527	13.7563	33.0228
	570	3.4041	5.3947	53.5865
	571	2.3267	5.0851	45.5412
	572	14.1274	-3.0365	37.7389
	573	10.1483	8.4794	17.2765
	574	11.4906	3.5968	39.9499
	575	17.2335	7.5668	34.8689
	576	13.167	8.4224	45.7727
	577	10.2433	-3.2467	30.4633
	578	16.8448	7.022	45.4521
	579	12.5679	10.6046	37.306
	580	0.7608	5.3515	30.5495
	581	28.7226	12.6696	23.5113
	582	8.3687	4.2525	38.3897
	583	6.8397	13.9558	32.834
	584	20.2198	13.4441	38.6745
	585	16.5012	7.7868	39.236
	586	11.2174	4.3839	39.6956
	587	17.8024	11.7527	29.0584
	588	7.1436	12.1965	37.2057
	589	13.326	11.9463	25.8791
	590	10.8373	8.4819	45.6412
	591	7.6245	3.7729	33.9694
	592	19.0344	13.282	37.1587
	593	11.7279	-3.8671	51.9387
	594	9.4661	2.9792	34.117
	595	0.6755	9.9402	27.4109
	596	12.3649	10.5434	30.9868
	597	10.0725	-1.2437	40.9988
	598	10.5573	-0.8367	26.9735
	599	7.3767	-3.8277	58.262
	600	12.0442	2.3237	18.2723
MD3	1	12.637	12.7864	56.6161
	2	16.2528	16.5416	44.2793
	3	29.6799	22.2706	40.6311
	4	2.0349	21.8769	75.2212
	5	4.1572	33.9258	23.4723
	6	18.6445	32.5096	26.7259
	7	5.8206	41.9293	31.5625
	8	7.0002	26.1031	17.1024
	9	3.1433	19.1965	38.5463
	10	17.7462	29.455	31.4939
	11	9.6601	24.8108	47.1062
	12	27.4174	23.2934	35.5453
	13	9.9002	30.4703	36.0132
	14	9.2109	13.5947	20.25
	15	12.9914	47.4989	18.0257
	16	4.2992	23.1086	27.6117
	17	2.8752	21.2451	20.9587
	18	4.2947	28.5948	13.9726
	19	6.2925	26.7805	23.8721
	20	10.5385	16.3179	24.1366
	21	10.1829	26.2477	56.5674
	22	11.6729	17.6183	23.3797
	23	8.169	31.5538	27.7893
	24	6.7104	31.0231	30.6422
	25	-6.2081	17.2034	20.7943
	26	0.8073	30.6967	34.9823
	27	14.8336	34.8827	19.8706
	28	10.6644	21.8056	24.9206
	29	3.0265	54.6027	27.1143
	30	3.9969	26.9921	12.1981
	31	11.177	29.4922	36.8404
	32	1.9348	27.3351	66.4026
	33	13.3943	31.1138	32.7788
	34	8.9917	33.0727	57.4773
	35	9.958	28.6659	71.8954
	36	22.7227	46.5625	58.049
	37	-4.4943	31.5979	42.247
	38	12.5559	27.23	45.6295
	39	7.5051	45.6245	53.2725
	40	23.0838	42.3764	73.974
	41	11.6695	32.8728	68.5674
	42	11.0459	41.1043	54.5543
	43	7.9663	31.5558	50.4337
	44	4.1625	29.2885	37.8983
	45	8.0074	43.4542	54.741
	46	11.894	26.3778	58.576
	47	5.8441	37.6498	83.8562
	48	-1.301	30.6199	49.4166
	49	18.9351	11.4657	49.4152
	50	20.7837	22.5669	63.531
	51	4.2516	31.1071	51.7532
	52	0.9743	23.5332	35.7346
	53	24.5205	30.977	46.7381
	54	14.0437	8.7404	45.2385
	55	14.9995	15.9041	40.5514
	56	10.1782	5.5438	51.3146
	57	6.9431	19.2502	63.4484
	58	46.4627	19.4417	47.8995
	59	12.9281	14.833	50.5828
	60	-2.6005	27.9356	34.3287
	61	14.404	7.3136	57.6856
	62	13.7069	10.3093	39.6024
	63	18.1889	9.2786	38.6028
	64	14.0066	-0.8868	26.2872
	65	14.6549	5.5722	39.2709
	66	9.9723	9.4166	18.6327
	67	11.5259	2.0348	21.8437
	68	13.48	4.3862	34.4351
	69	24.9594	6.3935	38.6228
	70	4.7044	13.854	44.3325
	71	5.5297	14.1344	47.3723
	72	24.1738	-2.197	28.6575
	73	21.8974	19.0847	47.3757
	74	21.3894	17.6719	42.445
	75	8.1346	14.7185	34.8734
	76	9.85	10.9969	35.0657
	77	20.2109	1.7472	48.0162
	78	9.2767	18.5639	34.0896
	79	18.8609	21.8161	38.2948
	80	5.9992	28.0322	35.4181
	81	12.7618	16.8464	37.9623
	82	11.0324	16.0988	29.9903
	83	11.6453	8.2665	32.08
	84	11.5482	4.0314	32.7053
	85	16.8173	15.9714	28.2563
	86	-1.798	11.262	48.183
	87	1.5835	12.0315	51.1439
	88	2.2434	1.256	33.6912
	89	5.7329	16.4865	33.5073
	90	16.9474	12.5225	32.7232
	91	5.0151	11.0929	30.2681
	92	2.2746	9.8358	41.876
	93	7.8902	21.6342	28.8346
	94	24.1463	20.6481	43.569
	95	14.2953	16.887	39.7346
	96	7.6737	30.9147	23.985
	97	14.4975	21.1566	52.7388
	98	10.7237	18.8967	47.861
	99	18.8651	13.2615	34.2172
	100	16.3298	17.6694	27.5008
	101	12.6584	10.0364	14.3228
	102	22.2053	12.86	5.5658
	103	12.0993	13.6583	31.0374
	104	18.7382	7.3259	17.9315
	105	14.8609	4.0156	21.9235
	106	14.6857	10.2017	22.4196
	107	8.5889	13.49	14.9613
	108	16.0562	6.4693	35.9838
	109	13.7388	8.6278	36.9174
	110	19.0891	8.651	31.3539
	111	12.5024	3.6232	29.1223
	112	4.7171	21.0579	32.5066
	113	18.7111	7.6633	17.2734
	114	9.0629	36.8182	29.5942
	115	15.2384	34.9897	30.3194
	116	13.0796	8.3802	35.6456
	117	7.6102	9.1851	28.6589
	118	10.421	35.666	43.3001
	119	6.0843	35.7969	36.0537
	120	16.6211	12.3452	45.8619
	121	14.0456	25.6668	31.2615
	122	41.9793	14.9795	41.0341
	123	20.8358	13.9777	34.7198
	124	19.529	35.3674	42.9521
	125	24.2105	11.5573	20.2549
	126	24.8834	43.871	40.1762
	127	16.6307	27.5106	50.4527
	128	13.1103	7.2574	35.4591
	129	4.9885	24.6192	46.5671
	130	26.6179	21.1654	46.0161
	131	24.5104	4.6424	33.0841
	132	5.7572	2.5013	22.223
	133	25.709	27.6763	33.0698
	134	14.8708	10.4338	38.5123
	135	13.3304	39.7842	59.1962
	136	14.875	34.1914	52.738
	137	35.1422	12.5473	37.1335
	138	11.1148	37.2254	41.6308
	139	19.3192	41.3988	36.9066
	140	17.4789	21.9092	45.474
	141	19.3511	40.3759	40.5187
	142	11.4033	22.3329	32.5345
	143	9.809	1.938	46.403
	144	18.3798	20.7801	50.4395
	145	14.129	3.5954	38.7313
	146	5.135	16.9104	39.0685
	147	11.8715	9.7887	50.0491
	148	21.3572	21.7664	34.4053
	149	19.6357	24.5111	55.6937
	150	10.1984	0.5599	52.5648
	151	21.7049	-0.758	39.742
	152	19.3902	25.2097	26.9092
	153	6.1669	16.2924	27.878
	154	10.8015	7.6937	23.3962
	155	10.201	15.4663	27.6408
	156	12.3991	4.156	32.7095
	157	7.2302	4.613	43.4606
	158	12.3146	16.323	40.9646
	159	11.8966	7.1325	45.5238
	160	10.6334	16.2129	30.1538
	161	23.3515	11.279	39.0209
	162	18.1238	10.7108	62.6169
	163	9.6234	2.9761	73.9545
	164	15.3637	18.5879	40.7518
	165	14.1383	39.2674	44.8862
	166	19.5076	16.7545	52.4184
	167	14.7664	4.9298	52.507
	168	15.907	13.7423	46.0664
	169	14.5759	4.4897	66.6697
	170	18.8344	4.1767	46.9227
	171	15.7635	12.7178	43.7085
	172	14.4373	-5.7107	40.0363
	173	4.6414	23.7996	57.823
	174	16.7238	29.0678	61.6478
	175	19.6902	2.9791	64.4277
	176	23.2361	8.683	52.7697
	177	17.5913	24.574	47.2001
	178	15.3633	27.8849	69.9146
	179	26.2253	0.1722	72.2719
	180	6.9492	12.9484	33.1362
	181	12.598	11.9528	47.0282
	182	14.2614	11.9532	43.3551
	183	21.1467	9.8096	47.5681
	184	14.7673	16.0276	65.9027
	185	21.4591	8.3029	55.8407
	186	13.2561	16.4003	33.4262
	187	14.2968	13.7908	15.6436
	188	15.4344	12.9608	31.7351
	189	36.92	3.2491	52.4046
	190	19.0583	5.5762	38.988
	191	19.8924	6.746	55.0379
	192	9.8447	11.9002	53.4683
	193	13.57	13.7323	52.3826
	194	18.4708	12.0724	49.0349
	195	17.0674	12.0083	34.4932
	196	18.0094	12.8695	56.6151
	197	15.2781	4.7666	53.6061
	198	18.3723	9.1361	38.6546
	199	13.9575	9.5342	44.4137
	200	33.7558	10.1509	18.3209
	201	13.3554	6.1671	30.0038
	202	11.1625	4.2786	28.5457
	203	16.4008	4.5002	34.3199
	204	22.5025	8.0702	17.3462
	205	5.2664	3.9692	36.5759
	206	8.431	3.8541	38.6721
	207	13.867	5.4991	29.3428
	208	8.9779	10.1282	22.4567
	209	32.8276	15.4072	13.6046
	210	14.0724	10.6641	20.7187
	211	8.4147	17.4546	29.1871
	212	14.0463	17.5233	22.0641
	213	23.1597	7.8997	25.6491
	214	16.7702	9.4527	16.1763
	215	22.9381	7.1266	17.2408
	216	17.0272	17.3252	19.8068
	217	10.115	7.7068	13.8284
	218	18.6161	6.0384	8.0731
	219	12.0282	9.182	22.4803
	220	8.0033	22.9678	17.9405
	221	11.233	21.0532	18.4479
	222	16.5216	1.2243	15.538
	223	3.5999	29.1727	29.5638
	224	9.1108	-1.8677	27.1957
	225	17.8052	7.3465	15.3898
	226	8.127	6.356	17.42
	227	8.7033	9.93	19.9609
	228	11.2562	9.8187	32.9873
	229	25.9298	3.5637	29.9192
	230	21.5574	6.2028	22.2699
	231	10.7532	10.5627	19.6243
	232	8.8616	1.6965	34.5781
	233	5.405	12.6526	24.4672
	234	3.9103	19.3114	15.4752
	235	24.8731	5.8417	19.298
	236	16.3921	17.0626	28.75
	237	20.8974	5.7503	28.6435
	238	16.4863	6.0529	32.3662
	239	16.3093	6.8465	21.5835
	240	18.6275	6.8086	31.6315
	241	23.565	6.2011	22.0983
	242	14.0175	10.9376	25.7487
	243	14.9054	3.7261	22.4827
	244	14.7003	11.6875	25.8581
	245	20.3109	3.811	21.1056
	246	23.4863	7.8704	31.2076
	247	24.9823	7.1603	35.3676
	248	10.4886	14.2261	31.7243
	249	17.5556	-1.5322	15.6345
	250	7.0468	3.4287	31.8909
	251	18.7679	22.2512	22.3732
	252	17.1816	-4.9329	35.1328
	253	9.6392	11.2397	21.0652
	254	10.9261	6.0029	21.839
	255	23.1648	6.3835	38.2876
	256	16.6192	2.8865	22.6256
	257	13.4335	4.2647	27.3142
	258	14.1429	-0.0812	17.4893
	259	19.8866	2.2597	24.5014
	260	20.3989	3.9699	15.9651
	261	8.6515	13.1768	36.897
	262	13.7403	6.7716	47.5473
	263	3.9966	12.5348	19.9455
	264	21.3242	2.5945	22.4747
	265	4.4816	5.2026	19.954
	266	20.1286	4.6357	23.1906
	267	0.6355	0.5314	24.8984
	268	12.1835	-2.2696	8.3392
	269	19.2265	19.7817	27.1879
	270	10.932	6.8515	27.4191
	271	16.9001	10.6191	20.8861
	272	23.2792	-1.3794	25.5586
	273	24.895	17.0074	24.8044
	274	15.2266	13.3779	26.1572
	275	14.6793	10.6401	24.8851
	276	6.562	4.233	28.9548
	277	11.6642	-0.1103	32.0062
	278	9.5134	-4.0032	31.4385
	279	10.9391	6.025	18.6077
	280	5.9841	1.8347	28.4027
	281	16.2967	5.8199	29.3305
	282	21.1216	6.3462	33.4427
	283	18.1127	13.8562	17.1474
	284	-1.2908	12.6466	22.7453
	285	3.1877	6.1121	20.7743
	286	21.9129	7.6645	25.0854
	287	12.7724	18.3715	24.9067
	288	13.3992	0.8309	18.4577
	289	12.1211	10.8995	25.1511
	290	14.8586	-6.6023	19.6201
	291	2.7512	1.9635	33.8254
	292	8.3165	0.5944	11.7894
	293	0.7752	5.2626	20.2204
	294	16.6752	0.5812	29.5265
	295	11.0875	0.565	23.4703
	296	5.7518	-5.9436	13.2773
	297	19.4458	6.41	45.5853
	298	-9.8435	13.5508	23.1328
	299	14.3312	3.7036	29.11
	300	10.3608	7.9556	26.9601
	301	14.5842	6.7199	29.7944
	302	10.7114	13.8087	30.8951
	303	10.3456	-4.4095	28.0329
	304	7.6552	-2.5902	17.4674
	305	19.8081	0.4573	27.8351
	306	11.917	0.3295	29.7811
	307	16.6796	1.833	22.2967
	308	13.8113	-2.773	16.2469
	309	3.9045	13.158	8.49
	310	21.6609	9.6274	12.116
	311	6.6343	4.6292	13.559
	312	25.5551	5.9704	24.2788
	313	15.4248	3.0039	32.7456
	314	8.2092	3.1122	35.0301
	315	15.7426	5.0627	34.891
	316	31.2339	5.7948	36.2178
	317	16.7582	13.3414	26.2369
	318	21.1315	8.822	30.387
	319	12.4247	2.3093	13.692
	320	12.7143	-3.8312	26.7226
	321	11.8272	10.0737	18.8078
	322	12.4638	8.3197	21.2825
	323	14.3021	0.6016	24.1322
	324	16.6264	11.9443	11.537
	325	6.528	13.0335	31.9998
	326	13.1144	18.5561	26.6116
	327	23.3299	7.2266	32.1637
	328	17.5281	-1.0855	32.6004
	329	12.7328	9.464	25.8196
	330	9.7605	5.4566	29.1332
	331	15.8587	3.0356	25.8024
	332	17.5599	-4.7331	20.4089
	333	13.603	10.2857	18.214
	334	9.7824	9.03	21.7452
	335	13.1451	14.2529	39.2458
	336	17.3113	12.6253	23.7207
	337	21.5218	-5.0693	22.6764
	338	10.7941	3.7929	21.9169
	339	15.8375	12.4146	25.9749
	340	16.4159	7.6543	19.5256
	341	14.6226	-0.8525	31.7032
	342	10.1669	0.5905	19.1838
	343	12.0024	5.3783	28.8379
	344	14.1471	0.524	24.6253
	345	20.619	1.9595	13.0481
	346	19.2762	13.9599	10.4468
	347	21.2091	3.2338	22.5741
	348	16.0643	9.7334	24.3013
	349	24.4833	0.1024	23.4958
	350	16.642	2.5907	25.302
	351	17.5906	13.4545	31.4179
	352	22.2187	-0.1285	31.1048
	353	17.7248	8.6188	24.3887
	354	-4.4113	3.8475	28.8197
	355	15.0467	7.0236	28.0357
	356	15.1253	2.3098	23.4805
	357	17.3563	6.2645	25.4027
	358	4.8577	1.9701	32.6405
	359	11.7358	6.2265	22.2243
	360	12.6699	9.3805	27.9288
	361	27.3372	0.7439	21.998
	362	19.2931	16.0161	19.1599
	363	25.6955	14.1872	30.0708
	364	14.7888	11.3474	30.9046
	365	12.6876	6.4862	36.1719
	366	17.5232	7.7422	19.8574
	367	8.1485	7.7118	29.8394
	368	50.366	1.3237	22.5049
	369	26.3616	-2.2603	21.6305
	370	24.7407	3.2009	22.2704
	371	15.3795	2.692	27.4375
	372	18.7874	1.6787	19.7541
	373	-1.3497	3.655	17.6432
	374	30.6521	0.2099	27.7606
	375	11.8602	8.3194	40.514
	376	18.5405	-0.5339	28.9858
	377	18.087	6.9738	31.7665
	378	21.1471	11.4095	44.6537
	379	14.3229	5.6835	37.6881
	380	15.4203	3.9389	22.6743
	381	23.3536	1.2248	31.8886
	382	25.0865	2.3272	39.4743
	383	8.2244	1.843	29.687
	384	18.5775	8.0097	16.5156
	385	15.2382	6.5345	36.0283
	386	8.8049	3.0142	27.5102
	387	4.2504	4.4213	11.1773
	388	19.4877	1.4284	28.6155
	389	6.4776	-2.4388	17.6369
	390	12.8589	9.9729	14.5805
	391	8.5744	15.687	24.6706
	392	11.2191	7.3696	18.4654
	393	3.6174	7.6944	24.5185
	394	13.2478	17.6419	22.204
	395	7.2027	7.3366	23.4078
	396	19.0522	10.3833	24.8649
	397	14.0657	-3.8098	24.0854
	398	21.7693	-1.5966	29.8084
	399	27.7356	4.2685	19.9033
	400	16.31	3.7723	17.5705
	401	21.0189	13.7992	27.8443
	402	16.7643	6.2177	20.7046
	403	4.3275	7.3163	11.7476
	404	8.7251	8.949	24.2919
	405	15.2411	-3.121	29.4549
	406	11.6354	-2.0962	16.4385
	407	19.5842	5.6711	11.1559
	408	15.4472	0.4455	10.1495
	409	28.4148	6.9455	24.2833
	410	9.4768	-0.4187	28.7248
	411	20.3405	9.9793	-0.3915
	412	18.8432	12.8962	35.3219
	413	18.9431	4.0492	45.6434
	414	22.7619	10.2345	56.7377
	415	12.7963	0.6359	65.7373
	416	15.9564	13.1652	44.5013
	417	8.6144	-0.5326	67.0627
	418	6.7751	6.4663	41.9141
	419	2.1038	6.9566	33.8126
	420	18.2338	0.7606	75.4164
	421	14.0038	17.0574	62.0106
	422	3.82	6.1252	32.2015
	423	17.4074	-4.633	48.3054
	424	13.5452	5.1412	59.0451
	425	23.0127	-3.3927	35.5538
	426	15.8874	13.6845	52.9487
	427	25.2208	6.5987	53.4597
	428	32.2695	19.8548	44.4432
	429	14.9171	4.4779	25.334
	430	11.6774	-1.8145	31.5185
	431	7.7109	12.1045	33.9697
	432	23.5521	-0.9971	35.7265
	433	18.9157	9.618	37.3317
	434	12.6829	8.2995	29.838
	435	2.3468	3.5496	44.4489
	436	6.3156	19.7709	23.8434
	437	22.0341	3.1513	24.4267
	438	10.2017	10.6216	33.6202
	439	4.0837	8.1908	22.2593
	440	16.4179	10.5003	35.2658
	441	18.8415	4.8751	12.4056
	442	21.6193	8.3711	35.0084
	443	12.5401	2.0202	23.2887
	444	11.0924	-1.6783	40.0753
	445	0.7689	4.7257	35.4881
	446	5.188	0.8174	24.1869
	447	13.2727	5.6281	33.2029
	448	6.8968	12.8899	22.148
	449	30.3472	4.5105	19.2512
	450	17.6405	5.6161	30.6991
	451	13.262	-3.9105	20.7797
	452	16.6245	5.2035	24.7807
	453	15.5993	9.7464	24.1769
	454	13.9775	0.741	24.6525
	455	12.4462	5.3763	40.4062
	456	10.827	4.5664	25.6439
	457	6.5647	7.1116	28.1609
	458	17.2744	16.782	36.7946
	459	17.2648	14.5674	19.1534
	460	11.4808	2.9329	35.3132
	461	16.7688	17.9839	22.5432
	462	10.4924	4.7412	21.1933
	463	5.9445	8.0916	26.0783
	464	20.662	5.9133	26.1571
	465	18.8153	6.1524	23.8551
	466	19.1598	14.2677	43.3843
	467	12.6829	11.6665	34.7648
	468	5.9613	1.4685	29.6272
	469	7.3622	5.2221	23.8671
	470	20.6206	9.6001	16.5599
	471	19.1007	-1.7103	24.4566
	472	14.2709	10.0275	21.6684
	473	20.2726	15.7884	35.667
	474	10.7296	13.8929	36.736
	475	15.2974	8.5591	18.865
	476	1.2742	28.5713	18.129
	477	7.9261	14.2635	28.9711
	478	1.7197	-1.4105	31.5743
	479	15.7493	11.8022	36.1796
	480	4.5921	15.883	30.6843
	481	1.6728	16.2302	31.1446
	482	7.3364	5.0879	27.6274
	483	16.8982	20.2616	27.4713
	484	16.2422	29.1576	30.715
	485	3.6673	18.72	31.3094
	486	9.7366	21.9691	29.2325
	487	-7.5921	15.4049	29.5515
	488	15.1577	3.821	0.2506
	489	7.0385	13.8864	28.0781
	490	3.8579	9.0827	33.8507
	491	23.3818	3.9543	19.6662
	492	5.4667	2.7048	26.2714
	493	19.5745	6.0528	24.552
	494	24.451	1.777	30.4786
	495	22.5326	4.2497	39.2495
	496	25.8333	11.3187	27.5155
	497	17.1138	7.6617	23.0291
	498	12.1871	8.8227	23.7053
	499	18.1171	4.9348	35.5617
	500	23.1704	12.0635	33.4131
	501	24.1981	7.8554	35.5906
	502	22.2755	9.5177	27.9306
	503	11.4207	21.2948	28.3831
	504	17.4384	20.8818	22.279
	505	26.3126	24.8588	23.0566
	506	19.8017	16.9067	26.6231
	507	5.0069	11.5272	32.1602
	508	3.9321	6.6629	21.7568
	509	22.6106	18.9708	27.6654
	510	9.7028	20.7739	27.1942
	511	28.058	-1.2016	27.6645
	512	11.9807	17.4443	34.7647
	513	23.6736	32.4789	34.2333
	514	21.3675	19.8055	25.1934
	515	10.2678	33.8911	27.4175
	516	13.297	19.7783	27.2176
	517	28.4516	19.786	27.9278
	518	17.9702	34.358	26.6728
	519	11.8305	20.8918	19.0587
	520	12.747	13.6895	30.6767
	521	15.9948	9.2207	16.7318
	522	15.5846	5.7797	33.2168
	523	33.1781	11.8966	32.9244
	524	6.3355	11.9073	24.8961
	525	7.4615	14.4863	32.2897
	526	7.7649	8.6157	22.684
	527	11.0758	23.3397	29.0866
	528	18.8957	11.8137	45.9889
	529	14.8481	2.0997	24.2525
	530	24.1506	8.764	22.2772
	531	25.8758	1.6763	13.913
	532	22.486	11.5118	22.8201
	533	28.7723	-2.9667	17.9489
	534	7.1089	13.8663	19.2904
	535	20.7822	0.1553	34.6674
	536	6.5153	18.4608	25.7389
	537	10.6313	7.2895	25.7515
	538	7.0824	6.9656	19.6409
	539	17.1405	5.6379	18.2224
	540	19.6639	9.6585	23.0992
	541	18.9089	14.8842	15.7415
	542	16.5251	11.6183	21.8318
	543	11.6267	-2.6067	17.1346
	544	20.2898	12.5255	28.8374
	545	23.6014	8.35	35.7352
	546	25.0523	13.5471	15.0753
	547	28.1819	13.3279	25.6452
	548	12.3643	-1.6998	11.766
	549	26.3585	4.6068	40.4732
	550	11.1902	3.4101	21.8013
	551	23.1439	7.6725	27.908
	552	23.0871	5.92	19.9346
	553	6.1208	5.5105	19.7631
	554	18.8891	12.4041	33.0973
	555	11.6943	0.6454	30.2554
	556	10.88	2.3813	30.2718
	557	13.7672	7.9752	16.9843
	558	3.4774	12.3965	9.2388
	559	12.0991	-0.6683	16.3604
	560	30.8996	-0.1683	22.0165
	561	18.3436	10.3931	29.5733
	562	15.696	13.3809	16.5357
	563	14.3741	8.5607	9.1153
	564	14.87	5.7856	26.1571
	565	31.6539	10.1369	18.872
	566	16.2599	3.4148	23.3251
	567	20.0762	3.0252	25.1509
	568	12.1595	9.9245	26.6252
	569	20.3673	-5.0026	23.6422
	570	15.3405	0.9484	7.1755
	571	23.7103	8.9477	21.3375
	572	26.4498	2.8932	21.5232
	573	12.7356	9.3949	12.8917
	574	6.5215	0.9472	15.3963
	575	28.5078	4.0378	11.3271
	576	32.8599	2.5911	15.1016
	577	18.9239	5.4072	10.5036
	578	26.5215	11.7875	8.7044
	579	24.0813	2.7079	24.1548
	580	3.325	-4.9156	1.5627
	581	20.9589	0.0391	9.635
	582	11.5033	6.6649	4.874
	583	25.2418	10.8067	16.7137
	584	25.128	2.8802	10.9303
	585	10.0023	3.2229	16.1963
	586	12.3899	1.0064	12.9795
	587	4.0288	8.5484	5.2818
	588	3.0502	2.7465	7.8
	589	7.4118	12.6946	8.3138
	590	9.6316	4.205	35.917
	591	14.1831	13.3072	27.2478
	592	15.0325	5.0967	17.6191
	593	15.2662	8.0691	8.0759
	594	17.973	-0.142	22.7548
	595	34.814	9.5358	18.9634
	596	19.1697	8.3816	6.1623
	597	17.4433	4.5885	26.3873
	598	20.9167	8.4797	0.7425
	599	17.8165	10.2139	20.8793
	600	15.9542	-5.2974	20.6856
MD4	1	7.78	26.6418	24.8432
	2	17.4129	22.8854	28.3984
	3	18.1743	33.8769	19.3314
	4	18.3545	22.0485	21.0646
	5	10.7094	27.5625	28.8412
	6	19.3359	4.8873	32.161
	7	26.9264	18.8142	34.7283
	8	22.6341	21.7658	51.7915
	9	11.5381	13.9999	40.005
	10	20.4053	41.7344	25.0173
	11	26.4055	28.185	43.3643
	12	7.8381	39.7558	32.9762
	13	24.809	32.8403	17.0726
	14	27.7364	27.7318	35.4025
	15	25.2188	26.9194	26.8449
	16	14.3845	22.9453	31.2453
	17	3.6007	28.5915	29.8638
	18	28.5192	19.8416	25.1778
	19	15.1854	17.62	42.8927
	20	4.4953	19.0305	31.7974
	21	5.805	16.8663	34.236
	22	16.9584	29.7288	28.8463
	23	21.0023	40.168	22.3285
	24	22.9492	22.189	25.8077
	25	21.5188	39.1649	28.9641
	26	6.4889	50.9258	29.5109
	27	0.6406	34.2462	26.1383
	28	20.9296	30.0764	21.8651
	29	26.3106	26.3821	27.0409
	30	13.236	27.1794	34.025
	31	14.5417	0.7929	25.6623
	32	12.3734	23.259	36.3552
	33	22.5307	7.3147	38.812
	34	16.8	16.3862	25.5833
	35	28.4342	27.1914	25.2632
	36	12.6036	20.7042	27.4833
	37	28.648	28.0123	32.9672
	38	23.2534	52.168	19.1274
	39	13.355	51.1369	35.7377
	40	14.1113	30.8138	20.686
	41	9.1065	20.9729	28.0732
	42	26.5936	19.134	33.6536
	43	26.7263	13.6764	19.3874
	44	19.9552	12.6305	29.9021
	45	13.771	15.5547	38.6251
	46	24.9095	16.0652	31.5955
	47	18.7015	27.1935	28.7299
	48	12.2057	25.6631	18.5458
	49	42.6294	13.2422	24.8547
	50	49.0519	10.4743	26.4897
	51	20.3823	25.6112	32.58
	52	10.6195	32.6747	38.0427
	53	19.495	13.2736	27.7721
	54	20.3309	16.3108	38.3468
	55	22.7974	12.8086	29.1994
	56	9.8005	23.627	23.7652
	57	16.0551	22.1669	29.3352
	58	21.0576	17.3552	19.2491
	59	24.872	12.5646	39.4312
	60	27.7757	28.0777	29.4035
	61	14.3996	18.2829	35.1524
	62	24.1179	28.9766	31.3245
	63	11.4122	13.7252	24.961
	64	12.9475	9.9527	30.4073
	65	8.8402	12.4007	23.6
	66	8.9777	13.1777	33.8891
	67	18.2987	25.5917	32.8929
	68	15.9529	22.5355	22.1461
	69	20.8585	21.6562	57.2852
	70	22.4299	23.1152	50.2462
	71	15.1962	13.1835	56.5563
	72	11.0722	30.343	38.9762
	73	9.7043	21.1802	39.8017
	74	16.0179	30.5107	51.6059
	75	18.942	25.8359	36.082
	76	25.7421	20.2856	46.5504
	77	27.0794	44.728	37.2236
	78	21.2939	33.4879	49.9566
	79	19.6154	25.5548	45.2954
	80	8.7591	40.7579	36.3158
	81	17.2873	30.1188	54.5724
	82	7.7923	17.2428	39.7434
	83	22.5724	10.4508	61.3126
	84	7.2024	10.2727	38.2423
	85	3.5924	17.5133	48.4637
	86	13.7602	15.3906	46.922
	87	18.4897	18.2093	39.9818
	88	14.6331	6.5921	44.9328
	89	27.6017	8.5155	39.3765
	90	17.9514	26.0221	46.6257
	91	0.8211	4.8786	54.4046
	92	8.9655	9.0543	44.4029
	93	15.6932	13.9594	40.2709
	94	-6.4825	17.5347	54.7328
	95	-0.5638	1.1024	45.9965
	96	10.0191	11.0661	51.3195
	97	6.4653	4.7388	46.2601
	98	4.1725	7.9984	36.6713
	99	3.5272	4.0009	43.6794
	100	18.5971	4.6913	39.9896
	101	2.8408	3.573	31.4551
	102	13.6972	4.3374	33.8515
	103	24.0156	19.6053	40.2567
	104	19.3134	18.2179	45.2187
	105	25.8011	7.5722	42.997
	106	8.8152	11.1317	33.1933
	107	10.7416	22.3191	42.7563
	108	7.0115	12.2321	35.704
	109	26.6496	10.6173	53.6094
	110	17.8713	-3.1198	39.3043
	111	22.5737	5.7586	40.0382
	112	18.2141	2.3144	37.2501
	113	43.4318	12.7961	41.2341
	114	8.7501	20.9003	70.583
	115	13.2866	5.4771	45.2013
	116	14.4538	7.3673	44.9739
	117	7.5458	13.4818	37.9787
	118	15.1864	13.2292	47.7571
	119	8.205	3.4086	45.2916
	120	8.7684	2.2938	56.0239
	121	6.9973	6.6222	60.8356
	122	31.4976	4.6504	46.5387
	123	6.4522	4.6787	36.7559
	124	13.3133	5.8853	40.6032
	125	19.9779	15.3341	37.9441
	126	19.0859	-0.0534	33.0343
	127	11.906	6.6108	36.3819
	128	19.6149	5.2652	33.5226
	129	22.8343	17.3966	33.009
	130	16.5581	3.1366	43.2245
	131	13.3246	10.6993	41.403
	132	7.5381	8.68	32.1315
	133	15.5042	6.8339	30.4547
	134	-0.2854	10.0197	24.3109
	135	2.6237	39.153	23.2477
	136	11.6537	6.5166	42.5254
	137	24.2	8.2356	31.2577
	138	14.7469	7.5694	29.836
	139	18.8917	6.1622	25.591
	140	13.8426	3.8165	26.9311
	141	13.6315	21.8415	31.7247
	142	10.7387	1.3819	25.8281
	143	6.9736	10.2355	24.0287
	144	17.4624	2.2098	33.1701
	145	11.6017	5.2753	25.4284
	146	13.5674	12.7341	26.5837
	147	17.9516	-2.6934	29.483
	148	10.1552	14.9995	26.0841
	149	13.6824	16.7558	35.387
	150	10.0321	4.5047	25.9888
	151	9.9765	7.0575	30.9351
	152	20.3226	6.0678	27.8082
	153	21.4847	9.5928	27.6925
	154	11.8054	11.0465	25.1239
	155	23.6124	8.2958	18.2903
	156	14.9475	10.352	16.7788
	157	12.2981	-4.1549	33.8924
	158	1.8358	13.0249	26.5572
	159	11.5591	22.0581	26.9236
	160	16.9598	17.6268	29.1643
	161	27.6717	16.3252	19.9512
	162	24.2035	10.7028	25.53
	163	17.2203	13.4415	35.0698
	164	22.2065	15.2673	28.9364
	165	8.3526	5.6248	33.0731
	166	10.4171	2.5229	20.1245
	167	5.6489	5.9068	30.3968
	168	11.1309	3.1718	26.1623
	169	11.3454	1.8382	24.7446
	170	16.8927	13.3107	21.2285
	171	20.8669	2.1668	29.3298
	172	26.3746	7.4464	28.2212
	173	12.3679	19.1041	23.7594
	174	12.1164	12.2538	22.3592
	175	14.0791	-0.2048	20.5008
	176	8.6956	2.9866	31.9761
	177	0.9636	9.7022	28.9333
	178	3.4962	5.5805	24.2011
	179	9.6463	12.523	26.97
	180	8.5757	10.9371	27.6081
	181	11.8026	9.7788	31.6679
	182	14.5293	8.5184	46.9871
	183	10.4139	9.526	30.7525
	184	19.084	7.8291	38.4896
	185	5.1661	11.3439	34.361
	186	14.1058	10.2009	39.1067
	187	16.4209	1.2832	31.8368
	188	12.3173	9.5353	37.3915
	189	20.4452	10.5331	37.6866
	190	14.2398	-0.9524	30.993
	191	16.6995	5.9117	32.3903
	192	7.0227	10.4081	21.6663
	193	10.1596	14.5238	35.4468
	194	1.9596	10.4713	23.6629
	195	8.9528	9.176	22.9272
	196	0.3914	10.575	30.8553
	197	4.6232	4.6507	33.4127
	198	11.2534	0.0919	24.8974
[truncated: 16,002 more rows]

## Sheet: Fig. 3d
	Experiment 1						Experiment 2						Experiment 3
	Thr34Asp	Tyr38Glu	WT	Cys41Ser			Thr34Asp	Tyr38Glu	WT	Cys41Ser			Thr34Asp	Tyr38Glu	WT	Cys41Ser
Replicate 1	6687	6577	502	241		Replicate 1	6046	5903	516	221		Replicate 1	5756	5325	491	212
Replicate 2	5644	6051	483	233		Replicate 2	5796	6281	455	212		Replicate 2	5231	5278	477	192
Replicate 3	5261	6209	504	213		Replicate 3	5844	6205	488	230		Replicate 3	5561	5409	427	178
Replicate 4	5894	6346	466	219		Replicate 4	5818	6063	455	181		Replicate 4	5627	6085	429	179
Replicate 5	5411	6005	461	211		Replicate 5	5515	5710	426	196		Replicate 5	5722	5080	459	197
Average	5779.4	6237.6	483.2	223.4		Average	5803.8	6032.4	468	208		Average	5579.4	5435.4	456.6	191.6
	Thr34Asp	Tyr38Glu	WT	Cys41Ser
Experiment 1	5779.4	6237.6	483.2	223.4
Experiment 2	5803.8	6032.4	468	208
Experiment 3	5579.4	5435.4	456.6	191.6
Statistics
Number of families	1
Number of comparisons per family	2
Alpha	0.05
Dunnett's multiple comparisons test	Mean Diff.	95.00% CI of diff.	Below threshold?	Summary	Adjusted P Value	A-?
WT vs. Thr34Asp	-5252	-5838 to -4665	Yes	****	<0.0001	B	Thr34Asp
WT vs. Tyr38Glu	-5433	-6019 to -4846	Yes	****	<0.0001	C	Tyr38Glu
Test details	Mean 1	Mean 2	Mean Diff.	SE of diff.	n1	n2	q	DF
WT vs. Thr34Asp	469.3	5721	-5252	204.9	3	3	25.62	6
WT vs. Tyr38Glu	469.3	5902	-5433	204.9	3	3	26.51	6

## Sheet: Fig. 4b
		Dimer band Volume (Int)	Monomer band Volume (Int)	Ratio (Dimer/Monomer)
0 hour
	Replicate 1	0	3464058	0
WT Fis1	Replicate 2	0	3105360	0
	Replicate 3	0	2632280	0							0 hr			2hr			2 hr + 2-ME
											WT	Thr34Asp	Tyr38Glu	WT	Thr34Asp	Tyr38Glu	WT	Thr34Asp	Tyr38Glu
	Replicate 1	0	3559199	0						Replicate 1	0	0	0.0243979	0	0.281178	0.845507	0	0	0
Thr34Asp Fis1	Replicate 2	0	3065220	0						Replicate 2	0	0	0.0141405	0	0.233321	0.878588	0	0	0
	Replicate 3	0	2588277	0						Replicate 3	0	0	0.0332129	0	0.256	0.938439	0	0	0.00197778
	Replicate 1	89801	3680684	0.0243979
Tyr38Glu Fis1	Replicate 2	43560	3080520	0.0141405
	Replicate 3	89349	2690187	0.0332129
2 hour
	Replicate 1	0	3143625	0
WT Fis1	Replicate 2	0	2805030	0
	Replicate 3	0	2415978	0
	Replicate 1	747216	2657448	0.281178
Thr34Asp Fis1	Replicate 2	634230	2718270	0.233321
	Replicate 3	574725	2245022	0.256
	Replicate 1	2390095	2826818	0.845507
Tyr38Glu Fis1	Replicate 2	2201310	2505510	0.878588
	Replicate 3	1999095	2130235	0.938439
2 hour + 2-ME
	Replicate 1	0	3339008	0
WT Fis1	Replicate 2	0	3083570	0
	Replicate 3	0	2616575	0
	Replicate 1	0	3390236	0
Thr34Asp Fis1	Replicate 2	0	3139213	0
	Replicate 3	0	3057853	0
	Replicate 1	0	3745298	0
Tyr38Glu Fis1	Replicate 2	0	2860760	0
	Replicate 3	5767	2915890	0.00197778

## Sheet: Fig. 4e
Dimer	0.01182	0	0	0.0115429	0	1.61269e-06				original	0	0	0	35.9593
wd00.fit	0.01259	0	0	0.0115359	0	1.82854e-06					0.002	0	0	35.9375			40.2638	40.2638
2023_March\crysol_dimer	0.01335	0	0	0.0115152	0	2.05226e-06					0.004	0	0	35.8728
	0.01412	0	0	0.0114806	0	2.28893e-06					0.006	0	0	35.765
Constant subtracted	0.01488	0	0	0.0114323	0	2.53128e-06					0.008	0	0	35.6147
3e-05	0.01565	0	0	0.0113706	0	2.78492e-06					0.01	0	0	35.4225
	0.01641	0.0129247	0.000576705	0.0113028	3.48046e-06	3.04372e-06					0.0118209	40.2638	1.79659	35.2113
Chi^2	0.01718	0.0130972	0.000455512	0.0112711	3.86566e-06	3.32669e-06					0.0125866	40.8011	1.41904	35.1124
21.719	0.01795	0.0132598	0.000378315	0.0112374	4.27234e-06	3.62071e-06					0.0133522	41.3078	1.17855	35.0074
	0.01871	0.0129164	0.000345765	0.0112019	4.52158e-06	3.92137e-06					0.0141179	40.2381	1.07715	34.8968
integ.mpp abs scaling factor	0.01948	0.0128786	0.000301513	0.0111645	4.88707e-06	4.23661e-06					0.0148836	40.1204	0.939294	34.7805
0.000321	0.02024	0.0128344	0.000280879	0.0111253	5.25773e-06	4.55757e-06					0.0156492	39.9827	0.875014	34.6583
	0.02101	0.0124965	0.000259967	0.0110842	5.51622e-06	4.8928e-06					0.0164149	38.93	0.809865	34.5303
	0.02177	0.0125291	0.000247702	0.0110413	5.93796e-06	5.23284e-06					0.0171805	39.0315	0.771656	34.3966
	0.02254	0.0127066	0.000239207	0.0109966	6.45562e-06	5.58685e-06					0.0179462	39.5845	0.745194	34.2574
	0.02331	0.0129241	0.000220416	0.0109502	7.02241e-06	5.94988e-06					0.0187119	40.2621	0.686653	34.1129
	0.02407	0.0120975	0.000220346	0.0109021	7.00886e-06	6.31627e-06					0.0194775	37.6869	0.686435	33.9628
	0.02484	0.0124464	0.000194643	0.0108521	7.67976e-06	6.69601e-06					0.0202432	38.7739	0.606364	33.8071
	0.0256	0.0122689	0.000195803	0.0108005	8.04055e-06	7.07819e-06					0.0210089	38.2209	0.609978	33.6463
	0.02637	0.0123325	0.000179695	0.0107473	8.57576e-06	7.47341e-06					0.0217745	38.4191	0.559796	33.4806
	0.02713	0.0121101	0.000176923	0.0106923	8.91349e-06	7.86996e-06					0.0225402	37.7262	0.551161	33.3095
	0.0279	0.0118739	0.000180165	0.0106358	9.24278e-06	8.27898e-06					0.0233059	36.9904	0.561261	33.1332
	0.02867	0.0120073	0.000167993	0.0105776	9.86962e-06	8.69443e-06					0.0240715	37.4059	0.523343	32.9519
	0.02943	0.0117323	0.000173093	0.0105179	1.01617e-05	9.10978e-06					0.0248372	36.5493	0.539231	32.7659
	0.0302	0.0118026	0.000161515	0.0104566	1.07644e-05	9.53687e-06					0.0256029	36.7682	0.503163	32.5752
	0.03096	0.011822	0.00016156	0.0103939	1.13317e-05	9.96276e-06					0.0263685	36.8288	0.503303	32.3797
	0.03173	0.0115502	0.000156778	0.0103296	1.16287e-05	1.03998e-05					0.0271342	35.982	0.488404	32.1795
	0.03249	0.0113663	0.000150955	0.0102639	1.19982e-05	1.08346e-05					0.0278999	35.4089	0.470265	31.9749
	0.03326	0.0112519	0.000154574	0.0101969	1.24471e-05	1.12801e-05					0.0286655	35.0525	0.48154	31.766
	0.03403	0.0112854	0.000144024	0.0101284	1.3069e-05	1.17291e-05					0.0294312	35.1571	0.448673	31.5527
	0.03479	0.0110228	0.000143394	0.0100586	1.33413e-05	1.21743e-05					0.0301969	34.3388	0.44671	31.3351
	0.03556	0.0107584	0.000141289	0.0099874	1.36041e-05	1.26292e-05					0.0309625	33.5152	0.440153	31.1134
	0.03632	0.0108897	0.000135727	0.00991495	1.43651e-05	1.30792e-05					0.0317282	33.9244	0.422825	30.8877
	0.03709	0.0107295	0.000135659	0.00984125	1.47603e-05	1.35383e-05					0.0324939	33.4253	0.422614	30.6581
	0.03785	0.0104668	0.000130391	0.00976633	1.49949e-05	1.39915e-05					0.0332595	32.6068	0.406203	30.4247
	0.03862	0.0107057	0.000132489	0.00969019	1.59676e-05	1.4453e-05					0.0340252	33.351	0.412737	30.1875
	0.03938	0.01041	0.000125419	0.00961292	1.61437e-05	1.49076e-05					0.0347908	32.4299	0.390712	29.9468
	0.04015	0.010063	0.000120617	0.0095345	1.62218e-05	1.53698e-05					0.0355565	31.3489	0.375755	29.7025
	0.04092	0.01005	0.000121488	0.00945505	1.68282e-05	1.5832e-05					0.0363222	31.3085	0.378466	29.455
	0.04168	0.00985258	0.000118539	0.00937455	1.71161e-05	1.62857e-05					0.0370878	30.6934	0.369281	29.2042
	0.04245	0.00973766	0.00012005	0.00929301	1.75473e-05	1.6746e-05					0.0378535	30.3354	0.373988	28.9502
	0.04321	0.00965773	0.0001138	0.00921049	1.8032e-05	1.71969e-05					0.0386192	30.0864	0.354516	28.6931
	0.04398	0.009703	0.000107092	0.00912703	1.87679e-05	1.76539e-05					0.0393848	30.2274	0.333619	28.4331
	0.04474	0.00952738	0.000106139	0.00904267	1.90706e-05	1.81004e-05					0.0401505	29.6803	0.330651	28.1703
	0.04551	0.00939378	0.000104007	0.00895744	1.9456e-05	1.85523e-05					0.0409162	29.2641	0.324008	27.9048
	0.04628	0.00931674	0.000106663	0.00887138	1.99549e-05	1.90011e-05					0.0416818	29.0241	0.332283	27.6367
	0.04704	0.00917396	0.000102589	0.00878455	2.02998e-05	1.94381e-05					0.0424475	28.5793	0.319591	27.3662
	0.04781	0.00914433	0.000103884	0.00869692	2.09021e-05	1.98794e-05					0.0432132	28.487	0.323625	27.0932
	0.04857	0.00881399	0.000100689	0.00860861	2.07926e-05	2.03081e-05					0.0439788	27.4579	0.313672	26.8181
	0.04934	0.00876458	9.82379e-05	0.0085196	2.13368e-05	2.07404e-05					0.0447445	27.304	0.306037	26.5408
	0.0501	0.00855821	0.000101481	0.00842994	2.14812e-05	2.11592e-05					0.0455102	26.6611	0.316141	26.2615
	0.05087	0.00841431	9.42154e-05	0.00833968	2.17742e-05	2.15811e-05					0.0462758	26.2128	0.293506	25.9803
	0.05164	0.00835566	9.77439e-05	0.00824883	2.2282e-05	2.19971e-05					0.0470415	26.0301	0.304498	25.6973
	0.0524	0.00820784	9.53145e-05	0.00815748	2.25368e-05	2.23985e-05					0.0478072	25.5696	0.29693	25.4127
	0.05317	0.00827275	9.40302e-05	0.00806561	2.33875e-05	2.28019e-05					0.0485728	25.7718	0.292929	25.1265
	0.05393	0.00800006	9.43502e-05	0.00797329	2.32677e-05	2.31899e-05					0.0493385	24.9223	0.293926	24.8389
	0.0547	0.00805787	9.10632e-05	0.00788052	2.41099e-05	2.35792e-05					0.0501042	25.1024	0.283686	24.5499
	0.05546	0.00795159	9.44777e-05	0.0077874	2.44576e-05	2.39526e-05					0.0508698	24.7713	0.294323	24.2598
	0.05623	0.00766368	8.92492e-05	0.00769392	2.42311e-05	2.43267e-05					0.0516355	23.8744	0.278035	23.9686
	0.057	0.00772791	8.91439e-05	0.00760012	2.5108e-05	2.46928e-05					0.0524012	24.0745	0.277707	23.6764
	0.05776	0.00742441	8.96819e-05	0.00750604	2.47694e-05	2.50418e-05					0.0531668	23.129	0.279383	23.3833
	0.05853	0.00718475	8.82888e-05	0.00741173	2.46132e-05	2.53908e-05					0.0539325	22.3824	0.275043	23.0895
	0.05929	0.00729206	8.88156e-05	0.00731723	2.56338e-05	2.57223e-05					0.0546982	22.7167	0.276684	22.7951
	0.06006	0.00694018	8.49385e-05	0.00722253	2.50346e-05	2.60531e-05					0.0554638	21.6205	0.264606	22.5001
	0.06082	0.00696917	8.54563e-05	0.00712771	2.57795e-05	2.63659e-05					0.0562295	21.7108	0.266219	22.2047
	0.06159	0.0067236	8.58617e-05	0.00703279	2.55048e-05	2.66777e-05					0.0569952	20.9458	0.267482	21.909
	0.06235	0.0067409	8.54996e-05	0.00693781	2.62054e-05	2.69709e-05					0.0577608	20.9997	0.266354	21.6131
	0.06312	0.00656721	8.82005e-05	0.00684279	2.61646e-05	2.72626e-05					0.0585265	20.4586	0.274768	21.3171
	0.06389	0.00655553	8.4153e-05	0.00674777	2.67592e-05	2.7544e-05					0.0592922	20.4222	0.262159	21.0211
	0.06465	0.00640944	8.61561e-05	0.00665282	2.6789e-05	2.78063e-05					0.0600578	19.9671	0.268399	20.7253
	0.06542	0.00637798	8.50018e-05	0.0065579	2.72963e-05	2.80664e-05					0.0608235	19.8691	0.264803	20.4296
	0.06618	0.00609746	8.20791e-05	0.00646311	2.67056e-05	2.83071e-05					0.0615891	18.9952	0.255698	20.1343
	0.06695	0.00594059	8.12217e-05	0.00636845	2.66275e-05	2.85453e-05					0.0623548	18.5065	0.253027	19.8394
	0.06771	0.00599567	8.12891e-05	0.00627398	2.7488e-05	2.8764e-05					0.0631205	18.6781	0.253237	19.5451
	0.06848	0.00567939	7.97958e-05	0.00617967	2.66336e-05	2.89796e-05					0.0638861	17.6928	0.248585	19.2513
	0.06925	0.00564552	7.71344e-05	0.00608561	2.70735e-05	2.91839e-05					0.0646518	17.5873	0.240294	18.9583
	0.07001	0.00556765	7.92523e-05	0.00599182	2.72893e-05	2.93683e-05					0.0654175	17.3447	0.246892	18.6661
	0.07078	0.00551301	7.75202e-05	0.00589831	2.76191e-05	2.95494e-05					0.0661831	17.1745	0.241496	18.3748
	0.07154	0.00535001	7.67941e-05	0.00580512	2.73812e-05	2.97105e-05					0.0669488	16.6667	0.239234	18.0845
	0.07231	0.00539161	7.57056e-05	0.00571226	2.81913e-05	2.98679e-05					0.0677145	16.7963	0.235843	17.7952
	0.07307	0.00521224	7.49712e-05	0.00561981	2.78293e-05	3.00054e-05					0.0684801	16.2375	0.233555	17.5072
	0.07384	0.00510451	7.4116e-05	0.00552775	2.78316e-05	3.01392e-05					0.0692458	15.9019	0.230891	17.2204
	0.07461	0.00496183	7.56331e-05	0.00543613	2.76208e-05	3.02611e-05					0.0700115	15.4574	0.235617	16.935
	0.07537	0.00475549	7.32018e-05	0.00534497	2.70142e-05	3.03628e-05					0.0707771	14.8146	0.228043	16.651
	0.07614	0.00474762	7.35148e-05	0.00525429	2.75234e-05	3.04607e-05					0.0715428	14.7901	0.229018	16.3685
	0.0769	0.00470538	7.27736e-05	0.00516412	2.78258e-05	3.05386e-05					0.0723085	14.6585	0.226709	16.0876
	0.07767	0.00463341	7.25929e-05	0.00507446	2.79516e-05	3.06124e-05					0.0730741	14.4343	0.226146	15.8083
	0.07843	0.00453072	7.12251e-05	0.00498539	2.78697e-05	3.06664e-05					0.0738398	14.1144	0.221885	15.5308
	0.0792	0.00441927	7.03568e-05	0.00489689	2.77205e-05	3.07164e-05					0.0746055	13.7672	0.21918	15.2551
	0.07997	0.00432268	7.14106e-05	0.004809	2.76444e-05	3.07545e-05					0.0753711	13.4663	0.222463	14.9813
	0.08073	0.00423515	7.02743e-05	0.00472175	2.76019e-05	3.07732e-05					0.0761368	13.1936	0.218923	14.7095
	0.0815	0.00414902	7.07166e-05	0.00463514	2.75588e-05	3.07878e-05					0.0769025	12.9253	0.220301	14.4397
	0.08226	0.0039985	6.827e-05	0.00454921	2.70567e-05	3.07832e-05					0.0776681	12.4564	0.212679	14.172
	0.08303	0.00383056	6.85617e-05	0.00446395	2.64078e-05	3.07744e-05					0.0784338	11.9332	0.213588	13.9064
	0.08379	0.00377191	6.80517e-05	0.0043794	2.64817e-05	3.07468e-05					0.0791995	11.7505	0.211999	13.643
	0.08456	0.00369709	6.81262e-05	0.00429559	2.64356e-05	3.07152e-05					0.0799651	11.5174	0.212231	13.3819
	0.08532	0.00375788	6.59151e-05	0.00421255	2.73555e-05	3.06652e-05					0.0807308	11.7068	0.205343	13.1232
	0.08609	0.00355392	6.57889e-05	0.00413024	2.63398e-05	3.06112e-05					0.0814964	11.0714	0.20495	12.8668
	0.08686	0.00349469	6.52128e-05	0.00404871	2.63663e-05	3.05461e-05					0.0822621	10.8869	0.203155	12.6128
	0.08762	0.0035388	6.43165e-05	0.00396801	2.71683e-05	3.04635e-05					0.0830278	11.0243	0.200363	12.3614
	0.08839	0.00349685	6.40472e-05	0.00388811	2.73201e-05	3.0377e-05					0.0837934	10.8936	0.199524	12.1125
	0.08915	0.0033843	6.44857e-05	0.00380902	2.68975e-05	3.0273e-05					0.0845591	10.543	0.20089	11.8661
	0.08992	0.00321257	6.28476e-05	0.00373079	2.59756e-05	3.01657e-05					0.0853248	10.008	0.195787	11.6224
	0.09068	0.00310127	6.35281e-05	0.00365343	2.55013e-05	3.00416e-05					0.0860904	9.66128	0.197907	11.3814
	0.09145	0.00316019	6.07136e-05	0.0035769	2.6429e-05	2.9914e-05					0.0868561	9.84484	0.189139	11.143
	0.09222	0.00318385	6.2828e-05	0.00350128	2.70771e-05	2.97767e-05					0.0876218	9.91853	0.195726	10.9074
	0.09298	0.00296743	6.13132e-05	0.00342655	2.56543e-05	2.96235e-05					0.0883874	9.24434	0.191007	10.6746
	0.09375	0.00293407	6.16699e-05	0.00335272	2.57877e-05	2.94672e-05					0.0891531	9.14041	0.192118	10.4446
	0.09451	0.00279321	6.1988e-05	0.00327982	2.49493e-05	2.92958e-05					0.0899188	8.70158	0.193109	10.2175
	0.09528	0.00281027	6.04234e-05	0.00320781	2.55124e-05	2.91214e-05					0.0906844	8.75474	0.188235	9.99317
	0.09604	0.002804	6.15431e-05	0.00313674	2.58632e-05	2.89323e-05					0.0914501	8.73521	0.191723	9.77179
	0.09681	0.0027001	6.07996e-05	0.00306662	2.53058e-05	2.87409e-05					0.0922158	8.41152	0.189407	9.55334
	0.09758	0.00266515	6.05136e-05	0.00299745	2.53772e-05	2.85413e-05					0.0929814	8.30265	0.188516	9.33784
	0.09834	0.0025662	6.02048e-05	0.00292922	2.48171e-05	2.83278e-05					0.0937471	7.99439	0.187554	9.12531
	0.09911	0.00248288	5.87918e-05	0.00286196	2.43888e-05	2.81125e-05					0.0945128	7.73482	0.183152	8.91577
	0.09987	0.00243801	6.07993e-05	0.00279567	2.43167e-05	2.7884e-05					0.0952784	7.59504	0.189406	8.70924
	0.10064	0.00243675	5.93898e-05	0.00273034	2.46804e-05	2.7654e-05					0.0960441	7.59111	0.185015	8.50573
	0.1014	0.00249789	5.89818e-05	0.00266599	2.56832e-05	2.74116e-05					0.0968097	7.7816	0.183744	8.30526
	0.10217	0.0022496	5.90232e-05	0.00260262	2.34829e-05	2.7168e-05					0.0975754	7.00809	0.183873	8.10784
	0.10294	0.00227049	5.74186e-05	0.00254023	2.40596e-05	2.69179e-05					0.0983411	7.07318	0.178874	7.91348
	0.1037	0.00222439	5.97875e-05	0.00247882	2.39204e-05	2.66565e-05					0.0991067	6.92957	0.186254	7.72218
	0.10447	0.00212001	5.77193e-05	0.0024184	2.31377e-05	2.63943e-05					0.0998724	6.60439	0.179811	7.53395
	0.10523	0.00222023	5.71229e-05	0.00235896	2.45854e-05	2.61216e-05					0.100638	6.91661	0.177953	7.3488
	0.106	0.00219255	5.79671e-05	0.00230051	2.46355e-05	2.58486e-05					0.101404	6.83038	0.180583	7.16671
	0.10676	0.0020624	5.68462e-05	0.00224306	2.35066e-05	2.55657e-05					0.102169	6.42492	0.177091	6.98773
	0.10753	0.00207022	5.71284e-05	0.00218659	2.39373e-05	2.52829e-05					0.102935	6.44927	0.17797	6.81181
	0.10829	0.00201384	5.66613e-05	0.00213111	2.36158e-05	2.4991e-05					0.103701	6.27366	0.176515	6.63898
	0.10906	0.00196549	5.57798e-05	0.00207661	2.33777e-05	2.46994e-05					0.104466	6.12302	0.173769	6.4692
	0.10983	0.00187868	5.63114e-05	0.0020231	2.26619e-05	2.44039e-05					0.105232	5.8526	0.175425	6.30248
	0.11059	0.00193058	5.58656e-05	0.00197057	2.36113e-05	2.41003e-05					0.105998	6.01427	0.174036	6.13884
	0.11136	0.00187647	5.50868e-05	0.00191901	2.32702e-05	2.37978e-05					0.106763	5.84569	0.17161	5.97823
	0.11212	0.00171779	5.49591e-05	0.00186843	2.15942e-05	2.34878e-05					0.107529	5.35137	0.171212	5.82065
	0.11289	0.00175381	5.4918e-05	0.00181882	2.23508e-05	2.31794e-05					0.108295	5.46358	0.171084	5.66612
	0.11365	0.0017733	5.34834e-05	0.00177018	2.29046e-05	2.28642e-05					0.10906	5.52431	0.166615	5.51458
	0.11442	0.00171796	5.45453e-05	0.0017225	2.24915e-05	2.25508e-05					0.109826	5.35191	0.169923	5.36604
	0.11519	0.00169029	5.44898e-05	0.00167578	2.2428e-05	2.22354e-05					0.110592	5.2657	0.16975	5.22049
	0.11595	0.00171667	5.34799e-05	0.00163	2.30796e-05	2.19144e-05					0.111357	5.34788	0.166604	5.07789
	0.11672	0.00162459	5.44371e-05	0.00158517	2.21327e-05	2.15957e-05					0.112123	5.06104	0.169586	4.93823
	0.11748	0.00166347	5.31698e-05	0.00154128	2.29585e-05	2.12721e-05					0.112889	5.18215	0.165638	4.80151
	0.11825	0.00158022	5.39113e-05	0.00149833	2.20963e-05	2.09512e-05					0.113654	4.9228	0.167948	4.66768
	0.11901	0.00155851	5.26947e-05	0.00145629	2.20738e-05	2.06259e-05					0.11442	4.85518	0.164158	4.53672
	0.11978	0.00149343	5.27018e-05	0.00141517	2.14266e-05	2.03038e-05					0.115186	4.65242	0.16418	4.40864
	0.12055	0.00142406	5.27676e-05	0.00137496	2.06949e-05	1.99814e-05					0.115951	4.43633	0.164385	4.28338
	0.12131	0.00147075	5.1872e-05	0.00133566	2.16438e-05	1.96557e-05					0.116717	4.58179	0.161595	4.16092
	0.12208	0.00144024	5.22029e-05	0.00129724	2.14647e-05	1.93335e-05					0.117483	4.48674	0.162626	4.04125
	0.12284	0.00137023	5.1411e-05	0.00125971	2.06763e-05	1.90086e-05					0.118248	4.26862	0.160159	3.92432
	0.12361	0.00143819	5.21285e-05	0.00122305	2.19747e-05	1.86875e-05					0.119014	4.48033	0.162394	3.81012
	0.12437	0.00120556	5.19612e-05	0.00118726	1.86474e-05	1.83644e-05					0.11978	3.75563	0.161873	3.69863
	0.12514	0.00135238	5.1629e-05	0.00115232	2.11783e-05	1.80453e-05					0.120545	4.21302	0.160838	3.58978
	0.1259	0.00132882	5.16624e-05	0.00111823	2.10629e-05	1.77248e-05					0.121311	4.13963	0.160942	3.48358
	0.12667	0.00125555	5.02269e-05	0.00108497	2.01457e-05	1.74087e-05					0.122077	3.91137	0.15647	3.37997
	0.12744	0.00129248	5.12708e-05	0.00105254	2.09911e-05	1.70942e-05					0.122842	4.02642	0.159722	3.27893
	0.1282	0.00129225	5.05646e-05	0.00102092	2.12384e-05	1.67791e-05					0.123608	4.0257	0.157522	3.18044
	0.12897	0.00124588	5.01768e-05	0.000990105	2.0723e-05	1.64687e-05					0.124374	3.88124	0.156314	3.08444
	0.12973	0.0013227	5.08268e-05	0.000960082	2.22609e-05	1.61581e-05					0.125139	4.12056	0.158339	2.99091
	0.1305	0.00129318	4.99922e-05	0.000930842	2.20232e-05	1.58525e-05					0.125905	4.02861	0.155739	2.89982
	0.13126	0.00114193	5.04801e-05	0.00090237	1.96746e-05	1.55471e-05					0.126671	3.55742	0.157259	2.81112
	0.13203	0.00115382	4.93775e-05	0.000874658	2.01133e-05	1.5247e-05					0.127436	3.59445	0.153824	2.72479
	0.1328	0.00114448	4.94285e-05	0.000847694	2.01838e-05	1.49498e-05					0.128202	3.56535	0.153983	2.64079
	0.13356	0.00113338	4.972e-05	0.000821461	2.02175e-05	1.46535e-05					0.128968	3.53077	0.154891	2.55907
	0.13433	0.00112452	4.91448e-05	0.000795955	2.02915e-05	1.43626e-05					0.129733	3.50318	0.153099	2.47961
	0.13509	0.00119149	4.93749e-05	0.000771161	2.17438e-05	1.40732e-05					0.130499	3.7118	0.153816	2.40237
	0.13586	0.00115157	4.87577e-05	0.000747063	2.12557e-05	1.37892e-05					0.131265	3.58746	0.151893	2.3273
	0.13662	0.00111838	4.8462e-05	0.000723656	2.08747e-05	1.35071e-05					0.13203	3.48406	0.150972	2.25438
	0.13739	0.00106428	4.86007e-05	0.000700926	2.00893e-05	1.32307e-05					0.132796	3.3155	0.151404	2.18357
	0.13816	0.00104018	4.81198e-05	0.000678854	1.98551e-05	1.29581e-05					0.133562	3.24043	0.149906	2.11481
	0.13892	0.00105486	4.8219e-05	0.000657434	2.03576e-05	1.26877e-05					0.134327	3.28618	0.150215	2.04808
	0.13969	0.000948292	4.74756e-05	0.000636655	1.85043e-05	1.24232e-05					0.135093	2.95418	0.147899	1.98335
	0.14045	0.00103729	4.81721e-05	0.0006165	2.04618e-05	1.21612e-05					0.135859	3.23144	0.150069	1.92056
	0.14122	0.00107751	4.79115e-05	0.00059696	2.14889e-05	1.19052e-05					0.136624	3.35674	0.149257	1.85969
	0.14198	0.000939339	4.78852e-05	0.000578025	1.89355e-05	1.1652e-05					0.13739	2.92629	0.149175	1.8007
	0.14275	0.000918728	4.73276e-05	0.000559673	1.87214e-05	1.14048e-05					0.138156	2.86208	0.147438	1.74353
	0.14352	0.000964618	4.72319e-05	0.000541903	1.98692e-05	1.11621e-05					0.138921	3.00504	0.14714	1.68817
	0.14428	0.00094704	4.73189e-05	0.000524697	1.97143e-05	1.09225e-05					0.139687	2.95028	0.147411	1.63457
	0.14505	0.000900976	4.66824e-05	0.00050804	1.89561e-05	1.06889e-05					0.140453	2.80678	0.145428	1.58268
	0.14581	0.000876497	4.70971e-05	0.000491929	1.86348e-05	1.04587e-05					0.141218	2.73052	0.14672	1.53249
	0.14658	0.000840885	4.69199e-05	0.000476342	1.8067e-05	1.02345e-05					0.141984	2.61958	0.146168	1.48393
	0.14734	0.000824627	4.65562e-05	0.000461271	1.79019e-05	1.00138e-05					0.14275	2.56893	0.145035	1.43698
	0.14811	0.000804172	4.68169e-05	0.000446707	1.76408e-05	9.79922e-06					0.143515	2.50521	0.145847	1.39161
	0.14888	0.000950542	4.63961e-05	0.000432631	2.1069e-05	9.58938e-06					0.144281	2.96119	0.144536	1.34776
	0.14964	0.000745295	4.64542e-05	0.000419037	1.66887e-05	9.38312e-06					0.145047	2.32179	0.144717	1.30541
	0.15041	0.000875948	4.59845e-05	0.000405914	1.98167e-05	9.18306e-06					0.145812	2.72881	0.143254	1.26453
	0.15117	0.00075183	4.59097e-05	0.000393247	1.71811e-05	8.98664e-06					0.146578	2.34215	0.143021	1.22507
	0.15194	0.000805456	4.65254e-05	0.000381024	1.85946e-05	8.79623e-06					0.147344	2.50921	0.144939	1.18699
	0.1527	0.000777687	4.53676e-05	0.000369237	1.81335e-05	8.6096e-06					0.148109	2.4227	0.141332	1.15027
	0.15347	0.000807861	4.58343e-05	0.00035787	1.90276e-05	8.42893e-06					0.148875	2.5167	0.142786	1.11486
	0.15423	0.000727001	4.514e-05	0.000346914	1.72931e-05	8.25201e-06					0.149641	2.2648	0.140623	1.08073
	0.155	0.000670498	4.55887e-05	0.00033636	1.61087e-05	8.08105e-06					0.150406	2.08878	0.142021	1.04785
	0.15577	0.000768368	4.56135e-05	0.000326194	1.86439e-05	7.91486e-06					0.151172	2.39367	0.142098	1.01618
	0.15653	0.000700826	4.55679e-05	0.000316406	1.71714e-05	7.75245e-06					0.151938	2.18326	0.141956	0.985687
	0.1573	0.000717916	4.48918e-05	0.000306987	1.77636e-05	7.59587e-06					0.152703	2.2365	0.13985	0.956346
	0.15806	0.000704191	4.47638e-05	0.000297924	1.75928e-05	7.44303e-06					0.153469	2.19374	0.139451	0.928113
	0.15883	0.000745522	4.5878e-05	0.000289209	1.88073e-05	7.29588e-06					0.154235	2.3225	0.142922	0.900964
	0.15959	0.000644485	4.547e-05	0.00028083	1.64144e-05	7.15245e-06					0.155	2.00774	0.141651	0.87486
	0.16036	0.000646218	4.51997e-05	0.000272777	1.66177e-05	7.01455e-06					0.155766	2.01314	0.140809	0.849773
	0.16113	0.000716655	4.54571e-05	0.000265042	1.86064e-05	6.88125e-06					0.156532	2.23257	0.141611	0.825676
	0.16189	0.000624518	4.65569e-05	0.000257612	1.63676e-05	6.75159e-06					0.157297	1.94554	0.145037	0.80253
	0.16266	0.000611678	4.72242e-05	0.00025048	1.6184e-05	6.62726e-06					0.158063	1.90554	0.147116	0.780311
	0.16342	0.000716488	4.70608e-05	0.000243636	1.91346e-05	6.50657e-06					0.158829	2.23205	0.146607	0.758991
	0.16419	0.000573473	4.8245e-05	0.00023707	1.54599e-05	6.39102e-06					0.159594	1.78652	0.150296	0.738536
	0.16495	0.000524286	4.75305e-05	0.000230774	1.4265e-05	6.27901e-06					0.16036	1.63329	0.14807	0.718921
	0.16572	0.000604565	4.8114e-05	0.000224739	1.66032e-05	6.17202e-06					0.161126	1.88338	0.149888	0.70012
	0.16649	0.000623725	4.87788e-05	0.000218954	1.7289e-05	6.06918e-06					0.161891	1.94307	0.151959	0.682101
	0.16725	0.000600941	4.73841e-05	0.000213414	1.68099e-05	5.96973e-06					0.162657	1.87209	0.147614	0.66484
	0.16802	0.000501136	4.83378e-05	0.000208108	1.41474e-05	5.87504e-06					0.163423	1.56117	0.150585	0.648312
	0.16878	0.00064226	4.913e-05	0.000203029	1.82959e-05	5.78363e-06					0.164188	2.00081	0.153053	0.63249
	0.16955	0.000466885	4.81998e-05	0.000198169	1.34216e-05	5.6968e-06					0.164954	1.45447	0.150155	0.617348
	0.17031	0.000625529	4.98555e-05	0.00019352	1.81438e-05	5.61314e-06					0.16572	1.94869	0.155313	0.602866
	0.17108	0.000646693	4.82742e-05	0.000189074	1.89276e-05	5.53389e-06					0.166485	2.01462	0.150387	0.589016
	0.17184	0.000559079	4.97454e-05	0.000184824	1.6509e-05	5.45766e-06					0.167251	1.74168	0.15497	0.575775
	0.17261	0.000506304	4.89955e-05	0.000180763	1.50849e-05	5.38569e-06					0.168017	1.57727	0.152634	0.563124
	0.17338	0.000539059	4.88459e-05	0.000176883	1.62044e-05	5.31721e-06					0.168782	1.67931	0.152168	0.551037
	0.17414	0.000432522	4.95974e-05	0.000173177	1.31161e-05	5.25156e-06					0.169548	1.34742	0.154509	0.539493
	0.17491	0.000386195	4.82662e-05	0.00016964	1.18151e-05	5.18989e-06					0.170314	1.2031	0.150362	0.528474
	0.17567	0.000434977	4.84302e-05	0.000166264	1.34234e-05	5.13089e-06					0.171079	1.35507	0.150873	0.517956
	0.17644	0.000524909	4.75285e-05	0.000163043	1.6341e-05	5.07569e-06					0.171845	1.63523	0.148064	0.507921
	0.1772	0.0004638	4.7603e-05	0.000159971	1.45632e-05	5.02305e-06					0.172611	1.44486	0.148296	0.498351
	0.17797	0.00054224	4.78971e-05	0.000157041	1.71745e-05	4.97402e-06					0.173376	1.68922	0.149212	0.489225
	0.17874	0.000566687	4.73934e-05	0.000154249	1.81045e-05	4.92793e-06					0.174142	1.76538	0.147643	0.480525
	0.1795	0.000538185	4.81323e-05	0.000151587	1.73405e-05	4.88419e-06					0.174908	1.67659	0.149945	0.472235
	0.18027	0.000494443	4.7177e-05	0.000149052	1.6068e-05	4.84378e-06					0.175673	1.54032	0.146969	0.464336
	0.18103	0.000456334	4.73029e-05	0.000146637	1.49549e-05	4.80557e-06					0.176439	1.4216	0.147361	0.456813
	0.1818	0.000431087	4.77263e-05	0.000144338	1.4248e-05	4.77054e-06					0.177205	1.34295	0.14868	0.44965
	0.18256	0.000415637	4.65177e-05	0.000142148	1.38524e-05	4.73754e-06					0.17797	1.29482	0.144915	0.44283
	0.18333	0.000422616	4.73626e-05	0.000140065	1.42041e-05	4.70757e-06					0.178736	1.31656	0.147547	0.43634
	0.1841	0.000376466	4.63039e-05	0.000138082	1.27595e-05	4.68e-06					0.179502	1.17279	0.144249	0.430163
	0.18486	0.000357321	4.70294e-05	0.000136196	1.22108e-05	4.65426e-06					0.180267	1.11315	0.146509	0.424287
	0.18563	0.000429851	4.64728e-05	0.000134402	1.4812e-05	4.6313e-06					0.181033	1.3391	0.144775	0.418699
	0.18639	0.000315831	4.64083e-05	0.000132696	1.09723e-05	4.61003e-06					0.181799	0.983896	0.144574	0.413384
	0.18716	0.000443426	4.66336e-05	0.000131074	1.55327e-05	4.59137e-06					0.182564	1.38139	0.145276	0.40833
	0.18792	0.000391614	4.59097e-05	0.000129532	1.38294e-05	4.57428e-06					0.18333	1.21998	0.143021	0.403526
	0.18869	0.000447147	4.64513e-05	0.000128066	1.59202e-05	4.55965e-06					0.184096	1.39298	0.144708	0.398959
	0.18946	0.000274327	4.55627e-05	0.000126673	9.847e-06	4.54693e-06					0.184861	0.854602	0.14194	0.394619
	0.19022	0.000326707	4.58401e-05	0.000125349	1.18215e-05	4.53558e-06					0.185627	1.01778	0.142804	0.390495
	0.19099	0.000351489	4.61255e-05	0.000124091	1.28213e-05	4.52649e-06					0.186393	1.09498	0.143693	0.386576
	0.19175	0.000330055	4.56507e-05	0.000122895	1.21355e-05	4.51863e-06					0.187158	1.02821	0.142214	0.382852
	0.19252	0.000298442	4.62869e-05	0.00012176	1.10614e-05	4.51291e-06					0.187924	0.929725	0.144196	0.379315
	0.19328	0.000341361	4.57637e-05	0.000120682	1.27523e-05	4.50833e-06					0.18869	1.06343	0.142566	0.375956
	0.19405	0.000401173	4.62763e-05	0.000119658	1.51063e-05	4.50575e-06					0.189455	1.24976	0.144163	0.372765
	0.19481	0.000300314	4.56911e-05	0.000118684	1.13972e-05	4.50418e-06					0.190221	0.935558	0.14234	0.369733
	0.19558	0.000268904	4.57181e-05	0.00011776	1.0286e-05	4.50451e-06					0.190987	0.837708	0.142424	0.366854
	0.19635	0.000208971	4.58154e-05	0.000116882	8.05653e-06	4.5062e-06					0.191752	0.651	0.142727	0.364119
	0.19711	0.000370206	4.5149e-05	0.000116049	1.43834e-05	4.50876e-06					0.192518	1.15329	0.140651	0.361522
	0.19788	0.000386718	4.61906e-05	0.000115257	1.51425e-05	4.51305e-06					0.193284	1.20473	0.143896	0.359055
	0.19864	0.000326666	4.52671e-05	0.000114505	1.28895e-05	4.5181e-06					0.194049	1.01765	0.141019	0.356712
	0.19941	0.000279366	4.59672e-05	0.00011379	1.11088e-05	4.5248e-06					0.194815	0.870299	0.1432	0.354487
	0.20017	0.000246875	4.54684e-05	0.000113112	9.89178e-06	4.53218e-06					0.195581	0.76908	0.141646	0.352374
	0.20094	0.00032195	4.55178e-05	0.000112468	1.29993e-05	4.5411e-06					0.196346	1.00296	0.1418	0.350367
	0.20171	0.000258405	4.56857e-05	0.000111856	1.05137e-05	4.55108e-06					0.197112	0.805	0.142323	0.348461
	0.20247	0.000341367	4.4827e-05	0.000111275	1.39941e-05	4.5616e-06					0.197878	1.06345	0.139648	0.34665
	0.20324	0.000195921	4.53108e-05	0.000110723	8.0928e-06	4.57357e-06					0.198643	0.610345	0.141155	0.344931
	0.204	0.000254898	4.46851e-05	0.000110199	1.06078e-05	4.58603e-06					0.199409	0.794075	0.139206	0.343298
	0.20477	0.000298127	4.42251e-05	0.000109701	1.25007e-05	4.59984e-06					0.200175	0.928746	0.137773	0.341747
	0.20553	0.000241752	4.50196e-05	0.000109228	1.02122e-05	4.61407e-06					0.20094	0.75312	0.140248	0.340274
	0.2063	0.000184635	4.42887e-05	0.000108779	7.858e-06	4.62961e-06					0.201706	0.575186	0.137971	0.338876
	0.20707	0.0002603	4.48065e-05	0.000108353	1.11611e-05	4.64597e-06					0.202472	0.810903	0.139584	0.337549
	0.20783	0.000272297	4.42576e-05	0.000107949	1.17614e-05	4.66268e-06					0.203237	0.848278	0.137874	0.33629
	0.2086	0.000222992	4.46922e-05	0.000107565	9.70328e-06	4.6806e-06					0.204003	0.69468	0.139228	0.335095
	0.20936	0.000155344	4.48591e-05	0.000107202	6.80898e-06	4.69883e-06					0.204769	0.483938	0.139748	0.333962
	0.21013	0.000219714	4.41763e-05	0.000106857	9.70137e-06	4.71822e-06					0.205534	0.684466	0.137621	0.332887
	0.21089	0.000194802	4.52889e-05	0.00010653	8.66374e-06	4.73786e-06					0.2063	0.60686	0.141087	0.331868
	0.21166	0.000217812	4.41616e-05	0.00010622	9.75795e-06	4.75863e-06					0.207066	0.678541	0.137575	0.330902
	0.21243	0.000251248	4.48077e-05	0.000105926	1.13379e-05	4.78008e-06					0.207831	0.782703	0.139588	0.329988
	0.21319	0.000256411	4.43022e-05	0.000105649	1.16539e-05	4.80174e-06					0.208597	0.798788	0.138013	0.329124
	0.21396	0.000203082	4.42954e-05	0.000105387	9.29686e-06	4.82448e-06					0.209363	0.632654	0.137992	0.328307
	0.21472	0.000141097	4.37937e-05	0.000105138	6.50524e-06	4.84737e-06					0.210128	0.439555	0.136429	0.327534
	0.21549	0.000335596	4.39279e-05	0.000104904	1.55837e-05	4.87132e-06					0.210894	1.04547	0.136847	0.326804
	0.21625	0.000169409	4.43221e-05	0.000104684	7.92227e-06	4.89543e-06					0.21166	0.527755	0.138075	0.326117
	0.21702	0.000223525	4.47827e-05	0.000104476	1.05275e-05	4.92059e-06					0.212425	0.696341	0.13951	0.325471
	0.21778	0.000230955	4.44941e-05	0.000104281	1.09538e-05	4.94587e-06					0.213191	0.719486	0.138611	0.324864
	0.21855	0.000225728	4.44174e-05	0.000104099	1.07817e-05	4.97218e-06					0.213957	0.703201	0.138372	0.324295
	0.21932	0.000167276	4.34419e-05	0.000103927	8.0462e-06	4.99903e-06					0.214722	0.52111	0.135333	0.323761
	0.22008	0.000124509	4.42357e-05	0.000103767	6.03063e-06	5.026e-06					0.215488	0.387879	0.137806	0.323263
	0.22085	0.000187419	4.35343e-05	0.000103619	9.14131e-06	5.05398e-06					0.216253	0.58386	0.135621	0.3228
	0.22161	0.000188831	4.41436e-05	0.000103481	9.27367e-06	5.08206e-06					0.217019	0.588258	0.137519	0.322371
	0.22238	0.000181222	4.36605e-05	0.000103354	8.96195e-06	5.11113e-06					0.217785	0.564555	0.136014	0.321974
	0.22314	0.000174757	4.37003e-05	0.000103236	8.7014e-06	5.14028e-06					0.218551	0.544414	0.136138	0.321608
	0.22391	0.00013943	4.42791e-05	0.000103129	6.99041e-06	5.17044e-06					0.219316	0.434361	0.137941	0.321274
	0.22468	0.000185396	4.33995e-05	0.000103031	9.35902e-06	5.20112e-06					0.220082	0.577559	0.135201	0.320969
	0.22544	0.000248608	4.33132e-05	0.000102943	1.26351e-05	5.2319e-06					0.220848	0.774481	0.134932	0.320695
	0.22621	0.000254737	4.33803e-05	0.000102864	1.30351e-05	5.26366e-06					0.221613	0.793573	0.135141	0.320449
	0.22697	0.00016422	4.36313e-05	0.000102794	8.45988e-06	5.29548e-06					0.222379	0.51159	0.135923	0.320231
	0.22774	0.000104851	4.31366e-05	0.000102733	5.43814e-06	5.32831e-06					0.223144	0.326638	0.134382	0.320041
	0.2285	9.19045e-05	4.35571e-05	0.000102681	4.79854e-06	5.36121e-06					0.22391	0.286307	0.135692	0.319879
	0.22927	0.000225661	4.29729e-05	0.000102638	1.18618e-05	5.39513e-06					0.224676	0.702995	0.133872	0.319744
	0.23004	0.000149953	4.32133e-05	0.000102603	7.93527e-06	5.42956e-06					0.225441	0.467143	0.134621	0.319634
	0.2308	0.000137561	4.30801e-05	0.000102576	7.32771e-06	5.46406e-06					0.226207	0.42854	0.134206	0.31955
	0.23157	0.000163698	4.28314e-05	0.000102556	8.77826e-06	5.49955e-06					0.226973	0.509963	0.133431	0.31949
	0.23233	9.70646e-05	4.30297e-05	0.000102545	5.23928e-06	5.53512e-06					0.227739	0.302382	0.134049	0.319456
	0.2331	0.000156745	4.27919e-05	0.000102542	8.51683e-06	5.57169e-06					0.228504	0.488302	0.133308	0.319446
	0.23386	8.8788e-05	4.29947e-05	0.000102547	4.85586e-06	5.60833e-06					0.22927	0.276598	0.13394	0.31946
	0.23463	0.000126975	4.2746e-05	0.000102559	6.99014e-06	5.64599e-06					0.230036	0.395561	0.133165	0.319498
	0.2354	2.07316e-05	4.23466e-05	0.000102578	1.1488e-06	5.6842e-06					0.230801	0.0645843	0.131921	0.319559
	0.23616	0.000140868	4.29816e-05	0.000102605	7.85644e-06	5.72244e-06					0.231567	0.438842	0.133899	0.319642
	0.23693	0.000130486	4.28172e-05	0.000102639	7.32491e-06	5.76171e-06					0.232332	0.406497	0.133387	0.319747
	0.23769	0.00016053	4.27087e-05	0.000102679	9.06936e-06	5.80102e-06					0.233098	0.500092	0.133049	0.319873
	0.23846	0.000162141	4.24288e-05	0.000102727	9.21985e-06	5.84137e-06					0.233864	0.505112	0.132177	0.320021
	0.23922	0.000142356	4.2137e-05	0.000102781	8.14652e-06	5.88175e-06					0.234629	0.443478	0.131268	0.320189
	0.23999	5.1706e-05	4.25107e-05	0.000102841	2.97802e-06	5.92315e-06					0.235395	0.161078	0.132432	0.320377
	0.24075	0.000157635	4.26041e-05	0.000102907	9.1366e-06	5.96457e-06					0.236161	0.491074	0.132723	0.320584
	0.24152	0.000184118	4.2423e-05	0.00010298	1.07399e-05	6.00704e-06					0.236927	0.573575	0.132159	0.320811
	0.24229	0.000156034	4.2189e-05	0.000103059	9.15987e-06	6.05002e-06					0.237692	0.486086	0.13143	0.321056
	0.24305	0.000165513	4.28631e-05	0.000103143	9.77742e-06	6.093e-06					0.238458	0.515618	0.13353	0.321318
	0.24382	0.000170454	4.27351e-05	0.000103233	1.01332e-05	6.13699e-06					0.239224	0.53101	0.133131	0.321597
	0.24458	8.83999e-05	4.21152e-05	0.000103328	5.28803e-06	6.18101e-06					0.239989	0.275389	0.1312	0.321894
	0.24535	7.92889e-05	4.20138e-05	0.000103428	4.77293e-06	6.22604e-06					0.240755	0.247006	0.130884	0.322207
	0.24611	0.000159215	4.24484e-05	0.000103534	9.64366e-06	6.27107e-06					0.24152	0.495996	0.132238	0.322536
	0.24688	0.000179486	4.21187e-05	0.000103644	1.09396e-05	6.3171e-06					0.242286	0.559147	0.131211	0.32288
	0.24765	0.000203394	4.2225e-05	0.00010376	1.24743e-05	6.36364e-06					0.243052	0.633627	0.131542	0.323239
	0.24841	5.88104e-05	4.15242e-05	0.000103879	3.62905e-06	6.4101e-06					0.243817	0.18321	0.129359	0.32361
	0.24918	0.000164941	4.14331e-05	0.000104002	1.02413e-05	6.45756e-06					0.244583	0.513836	0.129075	0.323994
	0.24994	8.17947e-05	4.13586e-05	0.000104129	5.10971e-06	6.50495e-06					0.245349	0.254812	0.128843	0.32439
	0.25071	7.92687e-05	4.0923e-05	0.00010426	4.98247e-06	6.55332e-06					0.246115	0.246943	0.127486	0.324798
	0.25147	0.000223686	4.15567e-05	0.000104395	1.41453e-05	6.60162e-06					0.24688	0.696842	0.12946	0.325217
	0.25224	0.000123984	4.07548e-05	0.000104532	7.88846e-06	6.65083e-06					0.247646	0.386242	0.126962	0.325644
	0.25301	0.000142503	4.12103e-05	0.000104672	9.1222e-06	6.70048e-06					0.248412	0.443935	0.128381	0.326081
	0.25377	0.000111948	4.12652e-05	0.000104815	7.20937e-06	6.75003e-06					0.249177	0.348748	0.128552	0.326528
	0.25454	0.000142964	4.12973e-05	0.000104961	9.26273e-06	6.8005e-06					0.249943	0.445371	0.128652	0.326982
	0.2553	0.000102599	4.16372e-05	0.000105109	6.68723e-06	6.8508e-06					0.250709	0.319624	0.129711	0.327442
	0.25607	9.74222e-05	4.13413e-05	0.000105258	6.38815e-06	6.90199e-06					0.251474	0.303496	0.128789	0.327908
	0.25683	0.00014027	4.06473e-05	0.00010541	9.25244e-06	6.95299e-06					0.25224	0.436978	0.126627	0.328379
	0.2576	4.8705e-05	4.09448e-05	0.000105562	3.23196e-06	7.00489e-06					0.253005	0.151729	0.127554	0.328855
	0.25837	0.000115521	4.07872e-05	0.000105716	7.71164e-06	7.05707e-06					0.253771	0.35988	0.127063	0.329333
	0.25913	0.000105788	4.15274e-05	0.00010587	7.1035e-06	7.10902e-06					0.254537	0.329558	0.129369	0.329814
	0.2599	0.000155406	4.10293e-05	0.000106025	1.04973e-05	7.1618e-06					0.255302	0.48413	0.127817	0.330297
	0.26066	0.000203901	4.12925e-05	0.000106181	1.38538e-05	7.2143e-06					0.256068	0.635207	0.128637	0.330781
	0.26143	4.5868e-05	4.11387e-05	0.000106336	3.13488e-06	7.26758e-06					0.256834	0.142891	0.128158	0.331264
	0.26219	7.32028e-05	4.10289e-05	0.000106491	5.03222e-06	7.32056e-06					0.257599	0.228046	0.127816	0.331747
	0.26296	0.000104865	4.07368e-05	0.000106645	7.25117e-06	7.3743e-06					0.258365	0.326681	0.126906	0.332228
	0.26372	0.000112924	4.08293e-05	0.000106798	7.85364e-06	7.42763e-06					0.259131	0.351787	0.127194	0.332705
	0.26449	6.54952e-05	4.10822e-05	0.00010695	4.58172e-06	7.48172e-06					0.259896	0.204035	0.127982	0.333179
	0.26526	0.000133237	4.08842e-05	0.000107101	9.37497e-06	7.53593e-06					0.260662	0.41507	0.127365	0.333648
	0.26602	7.95836e-05	4.09461e-05	0.00010725	5.63186e-06	7.5897e-06					0.261428	0.247924	0.127558	0.334111
	0.26679	0.000141428	4.02579e-05	0.000107397	1.00664e-05	7.64416e-06					0.262194	0.440586	0.125414	0.334569
	0.26755	7.5851e-05	4.06203e-05	0.000107541	5.42964e-06	7.69809e-06					0.262959	0.236296	0.126543	0.335018
	0.26832	0.000188714	4.07253e-05	0.000107682	1.35866e-05	7.75266e-06					0.263725	0.587893	0.12687	0.335459
	0.26908	0.000173605	4.10068e-05	0.000107822	1.25697e-05	7.80672e-06					0.264491	0.540825	0.127747	0.335893
	0.26985	8.78362e-05	4.08485e-05	0.000107958	6.39615e-06	7.86138e-06					0.265256	0.273633	0.127254	0.336317
	0.27062	0.000141546	4.01221e-05	0.00010809	1.03661e-05	7.91602e-06					0.266022	0.440953	0.124991	0.33673
	0.27138	8.8083e-05	4.06457e-05	0.000108219	6.48706e-06	7.97004e-06					0.266788	0.274402	0.126622	0.337132
	0.27215	0.000107275	4.08851e-05	0.000108344	7.94537e-06	8.02456e-06					0.267553	0.334189	0.127368	0.33752
	0.27291	0.000136894	4.04364e-05	0.000108464	1.01958e-05	8.07841e-06					0.268319	0.426461	0.12597	0.337895
	0.27368	6.94156e-05	4.07118e-05	0.00010858	5.19928e-06	8.13274e-06					0.269085	0.216248	0.126828	0.338256
	0.27444	0.000189338	4.03635e-05	0.000108692	1.42605e-05	8.18636e-06					0.26985	0.589839	0.125743	0.338603
	0.27521	0.000152312	4.05426e-05	0.000108798	1.15362e-05	8.24041e-06					0.270616	0.474491	0.126301	0.338934
	0.27598	8.00455e-05	4.04081e-05	0.000108899	6.09666e-06	8.29426e-06					0.271381	0.249363	0.125882	0.339248
	0.27674	7.78797e-05	4.02778e-05	0.000108994	5.96442e-06	8.34733e-06					0.272147	0.242616	0.125476	0.339546
	0.27751	7.97881e-05	4.00563e-05	0.000109084	6.14462e-06	8.40074e-06					0.272913	0.248561	0.124786	0.339825
	0.27827	8.08024e-05	3.94596e-05	0.000109168	6.25687e-06	8.45333e-06					0.273678	0.251721	0.122927	0.340087
	0.27904	7.2849e-05	3.98082e-05	0.000109246	5.67227e-06	8.50625e-06					0.274444	0.226944	0.124013	0.34033
	0.2798	7.17615e-05	3.97257e-05	0.000109318	5.61807e-06	8.55825e-06					0.27521	0.223556	0.123756	0.340553
	0.28057	-1.89596e-05	4.01054e-05	0.000109382	-1.49249e-06	8.61053e-06					0.275975	-0.0590642	0.124939	0.340755
	0.28134	9.18731e-05	3.95912e-05	0.00010944	7.27196e-06	8.66245e-06					0.276741	0.286209	0.123337	0.340936
	0.2821	7.52286e-05	3.98826e-05	0.000109492	5.98672e-06	8.7134e-06					0.277507	0.234357	0.124245	0.341096
	0.28287	6.14789e-05	3.99231e-05	0.000109536	4.91926e-06	8.76458e-06					0.278272	0.191523	0.124371	0.341234
	0.28363	0.000103756	3.96034e-05	0.000109573	8.34672e-06	8.81471e-06					0.279038	0.323226	0.123375	0.341349
	0.2844	0.000118244	4.00563e-05	0.000109603	9.56399e-06	8.86502e-06					0.279804	0.368362	0.124786	0.341441
	0.28516	0.000128713	4.00043e-05	0.000109624	1.04665e-05	8.91424e-06					0.28057	0.400975	0.124624	0.341509
	0.28593	6.72883e-05	3.97173e-05	0.000109639	5.50122e-06	8.9636e-06					0.281335	0.209621	0.12373	0.341553
	0.28669	9.66769e-05	3.98653e-05	0.000109645	7.94598e-06	9.01182e-06					0.282101	0.301174	0.124191	0.341572
	0.28746	7.17708e-05	4.107e-05	0.000109643	5.93065e-06	9.06016e-06					0.282866	0.223585	0.127944	0.341567
	0.28823	0.000109306	3.98557e-05	0.000109633	9.08076e-06	9.10793e-06					0.283632	0.340517	0.124161	0.341536
	0.28899	0.000149842	3.97013e-05	0.000109615	1.25141e-05	9.15453e-06					0.284398	0.466798	0.12368	0.34148
	0.28976	8.65522e-05	3.9474e-05	0.000109589	7.267e-06	9.20117e-06					0.285163	0.269633	0.122972	0.341398
	0.29052	0.000198767	3.99639e-05	0.000109554	1.67763e-05	9.24657e-06					0.285929	0.619212	0.124498	0.34129
	0.29129	0.000105427	3.98412e-05	0.000109511	8.94549e-06	9.29197e-06					0.286695	0.328434	0.124116	0.341155
	0.29205	6.57889e-05	3.96682e-05	0.000109459	5.61135e-06	9.33611e-06					0.28746	0.20495	0.123577	0.340994
	0.29282	0.000146869	3.95267e-05	0.000109399	1.25931e-05	9.38024e-06					0.288226	0.457536	0.123136	0.340806
	0.29359	0.000122433	3.91427e-05	0.000109329	1.05531e-05	9.42366e-06					0.288992	0.381412	0.12194	0.34059
	0.29435	0.000158836	3.93071e-05	0.000109251	1.37619e-05	9.46575e-06					0.289757	0.494816	0.122452	0.340347
	0.29512	9.66968e-05	3.94686e-05	0.000109165	8.42188e-06	9.50779e-06					0.290523	0.301236	0.122955	0.340077
	0.29588	0.000131254	3.96836e-05	0.000109069	1.14906e-05	9.54845e-06					0.291289	0.40889	0.123625	0.339779
	0.29665	8.56402e-05	3.93543e-05	0.000108965	7.53645e-06	9.58903e-06					0.292054	0.266792	0.122599	0.339454
	0.29741	0.000109773	3.91492e-05	0.000108851	9.70972e-06	9.6282e-06					0.29282	0.341972	0.12196	0.339101
	0.29818	0.000125385	3.91328e-05	0.000108729	1.11482e-05	9.66728e-06					0.293586	0.390608	0.121909	0.338721
	0.29895	0.000183467	3.89026e-05	0.000108598	1.63966e-05	9.70557e-06					0.294351	0.571547	0.121192	0.338313
	0.29971	0.000154518	3.89883e-05	0.000108459	1.38798e-05	9.7424e-06					0.295117	0.481366	0.121459	0.337877
	0.30048	0.00011496	3.86969e-05	0.00010831	1.03796e-05	9.77914e-06					0.295883	0.358132	0.120551	0.337415
	0.30124	9.03127e-05	3.91745e-05	0.000108153	8.19548e-06	9.8144e-06					0.296648	0.281348	0.122039	0.336925
	0.30201	8.48191e-05	3.8788e-05	0.000107987	7.73635e-06	9.8495e-06					0.297414	0.264234	0.120835	0.336408
	0.30277	0.000230929	3.89938e-05	0.000107812	2.11692e-05	9.88309e-06					0.29818	0.719405	0.121476	0.335863
	0.30354	0.000116432	3.89668e-05	0.000107629	1.07277e-05	9.91654e-06					0.298945	0.362717	0.121392	0.335292
	0.30431	0.000108884	3.87315e-05	0.000107437	1.00831e-05	9.94914e-06					0.299711	0.339202	0.120659	0.334694
	0.30507	0.000165975	3.90586e-05	0.000107236	1.54469e-05	9.98025e-06					0.300477	0.517055	0.121678	0.33407
	0.30584	0.000162087	3.88111e-05	0.000107028	1.51613e-05	1.00112e-05					0.301242	0.504945	0.120907	0.33342
	0.3066	0.000107783	3.90092e-05	0.000106811	1.0132e-05	1.00406e-05					0.302008	0.335773	0.121524	0.332744
	0.30737	0.000135231	3.89078e-05	0.000106585	1.27761e-05	1.00698e-05					0.302774	0.421281	0.121208	0.332042
	0.30813	6.40501e-05	3.83829e-05	0.000106352	6.08118e-06	1.00975e-05					0.303539	0.199533	0.119573	0.331314
	0.3089	0.000134375	3.8745e-05	0.00010611	1.2822e-05	1.0125e-05					0.304305	0.418615	0.120701	0.330562
	0.30966	5.73691e-05	3.85579e-05	0.000105861	5.50109e-06	1.01509e-05					0.305071	0.17872	0.120118	0.329785
	0.31043	0.000110931	3.86715e-05	0.000105604	1.06901e-05	1.01767e-05					0.305836	0.34558	0.120472	0.328985
	0.3112	4.31989e-05	3.87158e-05	0.000105339	4.18362e-06	1.02016e-05					0.306602	0.134576	0.12061	0.32816
	0.31196	7.5627e-05	3.83232e-05	0.000105067	7.35994e-06	1.02251e-05					0.307368	0.235598	0.119387	0.327313
	0.31273	0.000148799	3.85235e-05	0.000104788	1.45525e-05	1.02483e-05					0.308133	0.463547	0.120011	0.326442
	0.31349	0.000114829	3.84157e-05	0.000104501	1.1285e-05	1.02699e-05					0.308899	0.357724	0.119675	0.325548
	0.31426	0.000171671	3.85438e-05	0.000104207	1.69542e-05	1.02914e-05					0.309665	0.534802	0.120074	0.324633
	0.31502	1.49569e-05	3.81842e-05	0.000103907	1.48429e-06	1.03115e-05					0.31043	0.0465948	0.118954	0.323697
	0.31579	0.000107547	3.81573e-05	0.000103599	1.07249e-05	1.03313e-05					0.311196	0.335036	0.11887	0.322739
	0.31656	0.000146134	3.84648e-05	0.000103286	1.46442e-05	1.03503e-05					0.311962	0.455247	0.119828	0.321762
	0.31732	8.1776e-05	3.81146e-05	0.000102966	8.23419e-06	1.03678e-05					0.312727	0.254754	0.118737	0.320765
	0.31809	0.00017939	3.86802e-05	0.000102639	1.81509e-05	1.03852e-05					0.313493	0.558848	0.120499	0.319749
	0.31885	2.96869e-05	3.76671e-05	0.000102307	3.01813e-06	1.04011e-05					0.314259	0.0924825	0.117343	0.318714
	0.31962	3.98685e-05	3.8217e-05	0.000101969	4.07285e-06	1.04169e-05					0.315024	0.124201	0.119056	0.317661
	0.32038	9.00909e-05	3.83685e-05	0.000101625	9.24723e-06	1.04311e-05					0.31579	0.280657	0.119528	0.316589
	0.32115	0.000110562	3.83454e-05	0.000101276	1.14031e-05	1.04454e-05					0.316556	0.344431	0.119456	0.315502
	0.32192	0.000126008	3.83284e-05	0.000100921	1.30585e-05	1.04587e-05					0.317321	0.392549	0.119403	0.314397
	0.32268	0.00013628	3.8365e-05	0.000100562	1.41898e-05	1.04707e-05					0.318087	0.424548	0.119517	0.313277
	0.32345	0.000106745	3.91206e-05	0.000100198	1.11676e-05	1.04827e-05					0.318853	0.332538	0.121871	0.312142
	0.32421	0.000148294	3.97793e-05	9.98284e-05	1.55875e-05	1.04932e-05					0.319618	0.461976	0.123923	0.310992
	0.32498	8.84798e-05	4.0021e-05	9.94551e-05	9.34453e-06	1.05037e-05					0.320384	0.275638	0.124676	0.309829
	0.32574	7.13734e-05	4.04762e-05	9.90773e-05	7.57318e-06	1.05127e-05					0.32115	0.222347	0.126094	0.308652
	0.32651	6.21536e-05	4.10517e-05	9.86956e-05	6.62612e-06	1.05218e-05					0.321915	0.193625	0.127887	0.307463
	0.32727	0.000107106	4.12434e-05	9.83104e-05	1.14716e-05	1.05296e-05					0.322681	0.333663	0.128484	0.306263
	0.32804	0.000106021	4.11811e-05	9.79217e-05	1.14089e-05	1.05374e-05					0.323447	0.330282	0.12829	0.305052
	0.32881	0.000133297	4.1616e-05	9.75294e-05	1.44115e-05	1.05445e-05					0.324212	0.415254	0.129645	0.30383
	0.32957	0.000157749	4.22555e-05	9.7134e-05	1.71341e-05	1.05503e-05					0.324978	0.49143	0.131637	0.302598
	0.33034	6.52596e-05	4.2008e-05	9.67356e-05	7.12142e-06	1.05562e-05					0.325744	0.203301	0.130866	0.301357
	0.3311	8.35724e-05	4.24288e-05	9.63343e-05	9.1618e-06	1.05609e-05					0.326509	0.26035	0.132177	0.300107
	0.33187	0.000141324	4.19287e-05	9.59309e-05	1.55651e-05	1.05656e-05					0.327275	0.440261	0.130619	0.29885
	0.33263	0.000131771	4.30278e-05	9.55251e-05	1.45796e-05	1.05692e-05					0.328041	0.410503	0.134043	0.297586
	0.3334	4.6893e-05	4.33061e-05	9.51171e-05	5.21241e-06	1.05728e-05					0.328806	0.146084	0.13491	0.296315
	0.33417	0.000116623	4.30785e-05	9.47072e-05	1.30233e-05	1.05759e-05					0.329572	0.363312	0.134201	0.295038
	0.33493	0.000158789	4.40008e-05	9.4296e-05	1.78127e-05	1.05779e-05					0.330338	0.49467	0.137074	0.293757
	0.3357	8.68177e-05	4.30057e-05	9.38829e-05	9.78387e-06	1.05801e-05					0.331103	0.27046	0.133974	0.29247
	0.33646	8.35563e-05	4.37176e-05	9.34688e-05	9.45902e-06	1.05812e-05					0.331869	0.2603	0.136192	0.29118
	0.33723	9.41069e-05	4.29045e-05	9.30537e-05	1.07022e-05	1.05824e-05					0.332635	0.293168	0.133659	0.289887
	0.33799	6.07162e-05	4.25778e-05	9.26377e-05	6.93605e-06	1.05827e-05					0.3334	0.189147	0.132641	0.288591
	0.33876	0.00018754	4.27893e-05	9.22217e-05	2.15218e-05	1.05832e-05					0.334166	0.584236	0.1333	0.287295
	0.33953	0.000193644	4.23495e-05	9.18047e-05	2.23234e-05	1.05833e-05					0.334932	0.603252	0.13193	0.285996
	0.34029	4.05128e-05	4.27315e-05	9.13874e-05	4.69127e-06	1.05824e-05					0.335697	0.126208	0.13312	0.284696
	0.34106	5.6851e-05	4.19544e-05	9.09704e-05	6.61302e-06	1.05819e-05					0.336463	0.177106	0.130699	0.283397
	0.34182	6.62271e-05	4.24635e-05	9.05535e-05	7.73804e-06	1.05803e-05					0.337229	0.206315	0.132285	0.282098
	0.34259	0.000102449	4.27273e-05	9.01374e-05	1.20243e-05	1.05792e-05					0.337994	0.319157	0.133107	0.280802
	0.34335	8.61956e-05	4.23781e-05	8.97217e-05	1.01615e-05	1.05772e-05					0.33876	0.268522	0.132019	0.279507
	0.34412	0.000144723	4.2579e-05	8.93067e-05	1.71379e-05	1.05756e-05					0.339526	0.450851	0.132645	0.278214
	0.34489	3.66672e-05	4.22243e-05	8.88926e-05	4.36153e-06	1.05737e-05					0.340291	0.114228	0.13154	0.276924
	0.34565	-2.30849e-05	4.18054e-05	8.84801e-05	-2.75805e-06	1.05711e-05					0.341057	-0.0719157	0.130235	0.275639
	0.34642	7.20228e-05	4.20452e-05	8.80686e-05	8.64322e-06	1.05688e-05					0.341823	0.22437	0.130982	0.274357
	0.34718	5.6176e-05	4.21457e-05	8.76587e-05	6.77111e-06	1.05658e-05					0.342588	0.175003	0.131295	0.27308
	0.34795	3.46943e-05	4.19733e-05	8.72504e-05	4.20041e-06	1.05633e-05					0.343354	0.108082	0.130758	0.271808
	0.34871	0.000159663	4.22706e-05	8.6844e-05	1.94147e-05	1.05601e-05					0.34412	0.497391	0.131684	0.270542
											0.344885	0.382319	0.133262	0.269283
											0.345651	0.296327	0.130978	0.268029
											0.346417	0.186589	0.13147	0.266784
											0.347182	0.015278	0.131547	0.265547
											0.347948	0.167699	0.132236	0.264319
											0.348714	-0.0809667	0.132549	0.2631
											0.349479	0.0886353	0.131641	0.261889

## Sheet: Fig. 4f
Dimer	0.01182	0.0129247	0.000576705	0.0136839	1.80574e-06	1.91182e-06				original	0.01182	40.2638	1.79659	42.6291
02_coral.fit	0.01259	0.0130972	0.000455512	0.013618	2.076e-06	2.15856e-06					0.01259	40.8011	1.41904	42.4237
re-do resuult	0.01335	0.0132598	0.000378315	0.0135521	2.3632e-06	2.41529e-06					0.01335	41.3078	1.17855	42.2184
	0.01412	0.0129164	0.000345765	0.0134832	2.57521e-06	2.6882e-06					0.01412	40.2381	1.07715	42.0037
Constant subtracted	0.01488	0.0128786	0.000301513	0.0134009	2.85152e-06	2.96715e-06					0.01488	40.1204	0.939294	41.7473
-0.006048	0.01565	0.0128344	0.000280879	0.0133186	3.14344e-06	3.26202e-06					0.01565	39.9827	0.875014	41.4909
	0.01641	0.0124965	0.000259967	0.0132362	3.36517e-06	3.56436e-06					0.01641	38.93	0.809865	41.2344
Chi^2	0.01718	0.0125291	0.000247702	0.0131539	3.698e-06	3.88242e-06					0.01718	39.0315	0.771656	40.978
1.75	0.01795	0.0127066	0.000239207	0.0130627	4.09411e-06	4.20884e-06					0.01795	39.5845	0.745194	40.6938
	0.01871	0.0129241	0.000220416	0.0129659	4.52428e-06	4.53891e-06					0.01871	40.2621	0.686653	40.3923
integ.mpp abs scaling factor	0.01948	0.0120975	0.000220346	0.0128692	4.59064e-06	4.88347e-06					0.01948	37.6869	0.686435	40.0909
0.000321	0.02024	0.0124464	0.000194643	0.0127724	5.09877e-06	5.23231e-06					0.02024	38.7739	0.606364	39.7894
	0.02101	0.0122689	0.000195803	0.012675	5.41574e-06	5.59499e-06					0.02101	38.2209	0.609978	39.4859
	0.02177	0.0123325	0.000179695	0.0125659	5.84479e-06	5.95538e-06					0.02177	38.4191	0.559796	39.146
	0.02254	0.0121101	0.000176923	0.0124568	6.15256e-06	6.32869e-06					0.02254	37.7262	0.551161	38.8062
	0.02331	0.0118739	0.000180165	0.0123477	6.45177e-06	6.70919e-06					0.02331	36.9904	0.561261	38.4663
	0.02407	0.0120073	0.000167993	0.0122386	6.9566e-06	7.09062e-06					0.02407	37.4059	0.523343	38.1265
	0.02484	0.0117323	0.000173093	0.0121246	7.23915e-06	7.48118e-06					0.02484	36.5493	0.539231	37.7713
	0.0256	0.0118026	0.000161515	0.0120054	7.73495e-06	7.86786e-06					0.0256	36.7682	0.503163	37.4
	0.02637	0.011822	0.00016156	0.0118862	8.22078e-06	8.2654e-06					0.02637	36.8288	0.503303	37.0287
	0.02713	0.0115502	0.000156778	0.011767	8.50139e-06	8.66096e-06					0.02713	35.982	0.488404	36.6574
	0.0279	0.0113663	0.000150955	0.0116478	8.84761e-06	9.06679e-06					0.0279	35.4089	0.470265	36.2861
	0.02867	0.0112519	0.000154574	0.0115214	9.24867e-06	9.47026e-06					0.02867	35.0525	0.48154	35.8923
	0.02943	0.0112854	0.000144024	0.0113944	9.77459e-06	9.86898e-06					0.02943	35.1571	0.448673	35.4966
	0.0302	0.0110228	0.000143394	0.0112674	1.00532e-05	1.02763e-05					0.0302	34.3388	0.44671	35.1009
	0.03096	0.0107584	0.000141289	0.0111404	1.03121e-05	1.06783e-05					0.03096	33.5152	0.440153	34.7052
	0.03173	0.0108897	0.000135727	0.0110114	1.09637e-05	1.10862e-05					0.03173	33.9244	0.422825	34.3034
	0.03249	0.0107295	0.000135659	0.0108789	1.13261e-05	1.14837e-05					0.03249	33.4253	0.422614	33.8905
	0.03326	0.0104668	0.000130391	0.0107463	1.15786e-05	1.18879e-05					0.03326	32.6068	0.406203	33.4777
	0.03403	0.0107057	0.000132489	0.0106138	1.23976e-05	1.22913e-05					0.03403	33.351	0.412737	33.0649
	0.03479	0.01041	0.000125419	0.0104813	1.25997e-05	1.2686e-05					0.03479	32.4299	0.390712	32.652
	0.03556	0.010063	0.000120617	0.0103462	1.27248e-05	1.3083e-05					0.03556	31.3489	0.375755	32.2313
	0.03632	0.01005	0.000121488	0.0102106	1.32574e-05	1.34692e-05					0.03632	31.3085	0.378466	31.8086
	0.03709	0.00985258	0.000118539	0.0100748	1.35539e-05	1.38596e-05					0.03709	30.6934	0.369281	31.3858
	0.03785	0.00973766	0.00012005	0.00993912	1.39504e-05	1.4239e-05					0.03785	30.3354	0.373988	30.963
	0.03862	0.00965773	0.0001138	0.00980318	1.44046e-05	1.46215e-05					0.03862	30.0864	0.354516	30.5395
	0.03938	0.009703	0.000107092	0.00966643	1.50473e-05	1.49906e-05					0.03938	30.2274	0.333619	30.1135
	0.04015	0.00952738	0.000106139	0.00952966	1.53583e-05	1.5362e-05					0.04015	29.6803	0.330651	29.6874
	0.04092	0.00939378	0.000104007	0.00939288	1.57294e-05	1.57279e-05					0.04092	29.2641	0.324008	29.2613
	0.04168	0.00931674	0.000106663	0.00925613	1.61852e-05	1.608e-05					0.04168	29.0241	0.332283	28.8353
	0.04245	0.00917396	0.000102589	0.00911993	1.65315e-05	1.64341e-05					0.04245	28.5793	0.319591	28.411
	0.04321	0.00914433	0.000103884	0.00898402	1.70734e-05	1.67741e-05					0.04321	28.487	0.323625	27.9876
	0.04398	0.00881399	0.000100689	0.00884811	1.70484e-05	1.71144e-05					0.04398	27.4579	0.313672	27.5642
	0.04474	0.00876458	9.82379e-05	0.0087122	1.75438e-05	1.74389e-05					0.04474	27.304	0.306037	27.1408
	0.04551	0.00855821	0.000101481	0.00857654	1.77254e-05	1.77634e-05					0.04551	26.6611	0.316141	26.7182
	0.04628	0.00841431	9.42154e-05	0.0084431	1.80221e-05	1.80838e-05					0.04628	26.2128	0.293506	26.3025
	0.04704	0.00835566	9.77439e-05	0.00830966	1.84891e-05	1.83873e-05					0.04704	26.0301	0.304498	25.8868
	0.04781	0.00820784	9.53145e-05	0.00817622	1.87615e-05	1.86892e-05					0.04781	25.5696	0.29693	25.4711
	0.04857	0.00827275	9.40302e-05	0.00804278	1.95158e-05	1.89733e-05					0.04857	25.7718	0.292929	25.0554
	0.04934	0.00800006	9.43502e-05	0.00791153	1.94756e-05	1.92601e-05					0.04934	24.9223	0.293926	24.6465
	0.0501	0.00805787	9.10632e-05	0.0077821	2.02253e-05	1.95331e-05					0.0501	25.1024	0.283686	24.2433
	0.05087	0.00795159	9.44777e-05	0.0076527	2.05768e-05	1.98033e-05					0.05087	24.7713	0.294323	23.8402
	0.05164	0.00766368	8.92492e-05	0.00752331	2.04367e-05	2.00623e-05					0.05164	23.8744	0.278035	23.4371
	0.0524	0.00772791	8.91439e-05	0.00739391	2.1219e-05	2.03019e-05					0.0524	24.0745	0.277707	23.034
	0.05317	0.00742441	8.96819e-05	0.00726959	2.09892e-05	2.05515e-05					0.05317	23.129	0.279383	22.6467
	0.05393	0.00718475	8.82888e-05	0.0071454	2.08965e-05	2.0782e-05					0.05393	22.3824	0.275043	22.2598
	0.0547	0.00729206	8.88156e-05	0.0070212	2.18185e-05	2.10081e-05					0.0547	22.7167	0.276684	21.8729
	0.05546	0.00694018	8.49385e-05	0.00689701	2.13467e-05	2.12139e-05					0.05546	21.6205	0.264606	21.486
	0.05623	0.00696917	8.54563e-05	0.00677528	2.20352e-05	2.14222e-05					0.05623	21.7108	0.266219	21.1068
	0.057	0.0067236	8.58617e-05	0.00665719	2.1845e-05	2.16292e-05					0.057	20.9458	0.267482	20.7389
	0.05776	0.0067409	8.54996e-05	0.00653906	2.24891e-05	2.18157e-05					0.05776	20.9997	0.266354	20.3709
	0.05853	0.00656721	8.82005e-05	0.00642096	2.24977e-05	2.19967e-05					0.05853	20.4586	0.274768	20.003
	0.05929	0.00655553	8.4153e-05	0.00630284	2.30447e-05	2.21564e-05					0.05929	20.4222	0.262159	19.635
	0.06006	0.00640944	8.61561e-05	0.00619036	2.31202e-05	2.23299e-05					0.06006	19.9671	0.268399	19.2846
	0.06082	0.00637798	8.50018e-05	0.00607887	2.35926e-05	2.24862e-05					0.06082	19.8691	0.264803	18.9373
	0.06159	0.00609746	8.20791e-05	0.00596742	2.31297e-05	2.26364e-05					0.06159	18.9952	0.255698	18.5901
	0.06235	0.00594059	8.12217e-05	0.00585597	2.30942e-05	2.27652e-05					0.06235	18.5065	0.253027	18.2429
	0.06312	0.00599567	8.12891e-05	0.00574648	2.38876e-05	2.28947e-05					0.06312	18.6781	0.253237	17.9018
	0.06389	0.00567939	7.97958e-05	0.00564212	2.31829e-05	2.30308e-05					0.06389	17.6928	0.248585	17.5767
	0.06465	0.00564552	7.71344e-05	0.00553773	2.35962e-05	2.31456e-05					0.06465	17.5873	0.240294	17.2515
	0.06542	0.00556765	7.92523e-05	0.00543337	2.38283e-05	2.32536e-05					0.06542	17.3447	0.246892	16.9264
	0.06618	0.00551301	7.75202e-05	0.00532902	2.41459e-05	2.334e-05					0.06618	17.1745	0.241496	16.6013
	0.06695	0.00535001	7.67941e-05	0.00522983	2.39804e-05	2.34417e-05					0.06695	16.6667	0.239234	16.2923
	0.06771	0.00539161	7.57056e-05	0.00513269	2.47186e-05	2.35316e-05					0.06771	16.7963	0.235843	15.9897
	0.06848	0.00521224	7.49712e-05	0.00503559	2.44428e-05	2.36145e-05					0.06848	16.2375	0.233555	15.6872
	0.06925	0.00510451	7.4116e-05	0.00493849	2.4479e-05	2.36828e-05					0.06925	15.9019	0.230891	15.3847
	0.07001	0.00496183	7.56331e-05	0.00484245	2.43199e-05	2.37348e-05					0.07001	15.4574	0.235617	15.0855
	0.07078	0.00475549	7.32018e-05	0.00475257	2.38241e-05	2.38094e-05					0.07078	14.8146	0.228043	14.8055
	0.07154	0.00474762	7.35148e-05	0.00466269	2.42982e-05	2.38635e-05					0.07154	14.7901	0.229018	14.5255
	0.07231	0.00470538	7.27736e-05	0.00457281	2.46032e-05	2.391e-05					0.07231	14.6585	0.226709	14.2455
	0.07307	0.00463341	7.25929e-05	0.00448293	2.47388e-05	2.39353e-05					0.07307	14.4343	0.226146	13.9655
	0.07384	0.00453072	7.12251e-05	0.00439715	2.47031e-05	2.39748e-05					0.07384	14.1144	0.221885	13.6983
	0.07461	0.00441927	7.03568e-05	0.00431427	2.46005e-05	2.40161e-05					0.07461	13.7672	0.21918	13.4401
	0.07537	0.00432268	7.14106e-05	0.00423142	2.45556e-05	2.40372e-05					0.07537	13.4663	0.222463	13.182
	0.07614	0.00423515	7.02743e-05	0.00414854	2.45524e-05	2.40503e-05					0.07614	13.1936	0.218923	12.9238
	0.0769	0.00414902	7.07166e-05	0.00406582	2.45357e-05	2.40437e-05					0.0769	12.9253	0.220301	12.6661
	0.07767	0.0039985	6.827e-05	0.00398971	2.41215e-05	2.40684e-05					0.07767	12.4564	0.212679	12.429
	0.07843	0.00383056	6.85617e-05	0.0039136	2.35628e-05	2.40736e-05					0.07843	11.9332	0.213588	12.1919
	0.0792	0.00377191	6.80517e-05	0.00383749	2.36598e-05	2.40712e-05					0.0792	11.7505	0.211999	11.9548
	0.07997	0.00369709	6.81262e-05	0.00376138	2.36436e-05	2.40548e-05					0.07997	11.5174	0.212231	11.7177
	0.08073	0.00375788	6.59151e-05	0.00368823	2.44914e-05	2.40374e-05					0.08073	11.7068	0.205343	11.4898
	0.0815	0.00355392	6.57889e-05	0.00361854	2.3606e-05	2.40352e-05					0.0815	11.0714	0.20495	11.2727
	0.08226	0.00349469	6.52128e-05	0.00354885	2.36476e-05	2.4014e-05					0.08226	10.8869	0.203155	11.0556
	0.08303	0.0035388	6.43165e-05	0.00347916	2.43964e-05	2.39853e-05					0.08303	11.0243	0.200363	10.8385
	0.08379	0.00349685	6.40472e-05	0.00340947	2.45505e-05	2.39371e-05					0.08379	10.8936	0.199524	10.6214
	0.08456	0.0033843	6.44857e-05	0.00334517	2.41991e-05	2.39193e-05					0.08456	10.543	0.20089	10.4211
	0.08532	0.00321257	6.28476e-05	0.00328152	2.33859e-05	2.38878e-05					0.08532	10.008	0.195787	10.2228
	0.08609	0.00310127	6.35281e-05	0.00321786	2.2985e-05	2.38492e-05					0.08609	9.66128	0.197907	10.0245
	0.08686	0.00316019	6.07136e-05	0.00315421	2.38426e-05	2.37974e-05					0.08686	9.84484	0.189139	9.82619
	0.08762	0.00318385	6.2828e-05	0.00309239	2.44432e-05	2.37411e-05					0.08762	9.91853	0.195726	9.6336
	0.08839	0.00296743	6.13132e-05	0.00303431	2.31839e-05	2.37064e-05					0.08839	9.24434	0.191007	9.45268
	0.08915	0.00293407	6.16699e-05	0.00297623	2.33192e-05	2.36543e-05					0.08915	9.14041	0.192118	9.27176
	0.08992	0.00279321	6.1988e-05	0.00291816	2.25848e-05	2.35951e-05					0.08992	8.70158	0.193109	9.09085
	0.09068	0.00281027	6.04234e-05	0.00286009	2.31085e-05	2.35181e-05					0.09068	8.75474	0.188235	8.90993
	0.09145	0.002804	6.15431e-05	0.00280594	2.34502e-05	2.34664e-05					0.09145	8.73521	0.191723	8.74126
	0.09222	0.0027001	6.07996e-05	0.00275301	2.29631e-05	2.34131e-05					0.09222	8.41152	0.189407	8.57636
	0.09298	0.00266515	6.05136e-05	0.00270008	2.3041e-05	2.33429e-05					0.09298	8.30265	0.188516	8.41146
	0.09375	0.0025662	6.02048e-05	0.00264715	2.25545e-05	2.32659e-05					0.09375	7.99439	0.187554	8.24656
	0.09451	0.00248288	5.87918e-05	0.00259517	2.21774e-05	2.31804e-05					0.09451	7.73482	0.183152	8.08464
	0.09528	0.00243801	6.07993e-05	0.002547	2.21329e-05	2.31223e-05					0.09528	7.59504	0.189406	7.93457
	0.09604	0.00243675	5.93898e-05	0.00249882	2.24758e-05	2.30484e-05					0.09604	7.59111	0.185015	7.7845
	0.09681	0.00249789	5.89818e-05	0.00245065	2.34107e-05	2.29679e-05					0.09681	7.7816	0.183744	7.63443
	0.09758	0.0022496	5.90232e-05	0.00240248	2.14203e-05	2.28761e-05					0.09758	7.00809	0.183873	7.48436
	0.09834	0.00227049	5.74186e-05	0.00235709	2.19574e-05	2.27948e-05					0.09834	7.07318	0.178874	7.34295
	0.09911	0.00222439	5.97875e-05	0.00231329	2.18497e-05	2.27229e-05					0.09911	6.92957	0.186254	7.2065
	0.09987	0.00212001	5.77193e-05	0.00226949	2.1145e-05	2.26359e-05					0.09987	6.60439	0.179811	7.07005
	0.10064	0.00222023	5.71229e-05	0.00222569	2.24874e-05	2.25427e-05					0.10064	6.91661	0.177953	6.9336
	0.1014	0.00219255	5.79671e-05	0.00218217	2.25437e-05	2.2437e-05					0.1014	6.83038	0.180583	6.79804
	0.10217	0.0020624	5.68462e-05	0.00214239	2.15288e-05	2.23637e-05					0.10217	6.42492	0.177091	6.6741
	0.10294	0.00207022	5.71284e-05	0.00210259	2.19373e-05	2.22804e-05					0.10294	6.44927	0.17797	6.55014
	0.1037	0.00201384	5.66613e-05	0.00206281	2.16563e-05	2.21828e-05					0.1037	6.27366	0.176515	6.4262
	0.10447	0.00196549	5.57798e-05	0.00202302	2.14513e-05	2.20792e-05					0.10447	6.12302	0.173769	6.30225
	0.10523	0.00187868	5.63114e-05	0.00198509	2.08033e-05	2.19816e-05					0.10523	5.8526	0.175425	6.18407
	0.106	0.00193058	5.58656e-05	0.00194896	2.1692e-05	2.18985e-05					0.106	6.01427	0.174036	6.07152
	0.10676	0.00187647	5.50868e-05	0.00191282	2.13874e-05	2.18018e-05					0.10676	5.84569	0.17161	5.95895
	0.10753	0.00171779	5.49591e-05	0.00187669	1.98623e-05	2.16996e-05					0.10753	5.35137	0.171212	5.84638
	0.10829	0.00175381	5.4918e-05	0.00184056	2.05664e-05	2.15837e-05					0.10829	5.46358	0.171084	5.73383
	0.10906	0.0017733	5.34834e-05	0.00180762	2.10918e-05	2.14999e-05					0.10906	5.52431	0.166615	5.6312
	0.10983	0.00171796	5.45453e-05	0.00177487	2.07232e-05	2.14096e-05					0.10983	5.35191	0.169923	5.52918
	0.11059	0.00169029	5.44898e-05	0.00174212	2.06725e-05	2.13064e-05					0.11059	5.2657	0.16975	5.42716
	0.11136	0.00171667	5.34799e-05	0.00170937	2.12885e-05	2.1198e-05					0.11136	5.34788	0.166604	5.32514
	0.11212	0.00162459	5.44371e-05	0.0016778	2.04226e-05	2.10914e-05					0.11212	5.06104	0.169586	5.22678
	0.11289	0.00166347	5.31698e-05	0.00164816	2.11995e-05	2.10044e-05					0.11289	5.18215	0.165638	5.13445
	0.11365	0.00158022	5.39113e-05	0.00161851	2.04106e-05	2.09053e-05					0.11365	4.9228	0.167948	5.0421
	0.11442	0.00155851	5.26947e-05	0.00158887	2.0404e-05	2.08014e-05					0.11442	4.85518	0.164158	4.94976
	0.11519	0.00149343	5.27018e-05	0.00155924	1.98159e-05	2.06891e-05					0.11519	4.65242	0.16418	4.85743
	0.11595	0.00142406	5.27676e-05	0.00153191	1.91457e-05	2.05957e-05					0.11595	4.43633	0.164385	4.77232
	0.11672	0.00147075	5.1872e-05	0.00150512	2.00369e-05	2.05051e-05					0.11672	4.58179	0.161595	4.68885
	0.11748	0.00144024	5.22029e-05	0.00147833	1.98776e-05	2.04033e-05					0.11748	4.48674	0.162626	4.6054
	0.11825	0.00137023	5.1411e-05	0.00145154	1.916e-05	2.0297e-05					0.11825	4.26862	0.160159	4.52194
	0.11901	0.00143819	5.21285e-05	0.0014254	2.03696e-05	2.01885e-05					0.11901	4.48033	0.162394	4.4405
	0.11978	0.00120556	5.19612e-05	0.0014012	1.72964e-05	2.01034e-05					0.11978	3.75563	0.161873	4.36512
	0.12055	0.00135238	5.1629e-05	0.00137701	1.96532e-05	2.00111e-05					0.12055	4.21302	0.160838	4.28974
	0.12131	0.00132882	5.16624e-05	0.00135281	1.95551e-05	1.99081e-05					0.12131	4.13963	0.160942	4.21436
	0.12208	0.00125555	5.02269e-05	0.00132861	1.87121e-05	1.9801e-05					0.12208	3.91137	0.15647	4.13898
	0.12284	0.00129248	5.12708e-05	0.00130604	1.95031e-05	1.97077e-05					0.12284	4.02642	0.159722	4.06866
	0.12361	0.00129225	5.05646e-05	0.00128422	1.97448e-05	1.96221e-05					0.12361	4.0257	0.157522	4.00067
	0.12437	0.00124588	5.01768e-05	0.00126239	1.92711e-05	1.95265e-05					0.12437	3.88124	0.156314	3.93268
	0.12514	0.0013227	5.08268e-05	0.00124057	2.07135e-05	1.94273e-05					0.12514	4.12056	0.158339	3.86469
	0.1259	0.00129318	4.99922e-05	0.001219	2.0498e-05	1.93221e-05					0.1259	4.02861	0.155739	3.79751
	0.12667	0.00114193	5.04801e-05	0.00119933	1.83226e-05	1.92436e-05					0.12667	3.55742	0.157259	3.73624
	0.12744	0.00115382	4.93775e-05	0.00117966	1.87391e-05	1.91588e-05					0.12744	3.59445	0.153824	3.67496
	0.1282	0.00114448	4.94285e-05	0.00115999	1.88098e-05	1.90648e-05					0.1282	3.56535	0.153983	3.61369
	0.12897	0.00113338	4.972e-05	0.00114033	1.88518e-05	1.89674e-05					0.12897	3.53077	0.154891	3.55242
	0.12973	0.00112452	4.91448e-05	0.00112173	1.89255e-05	1.88786e-05					0.12973	3.50318	0.153099	3.4945
	0.1305	0.00119149	4.93749e-05	0.00110401	2.02913e-05	1.88015e-05					0.1305	3.7118	0.153816	3.43928
	0.13126	0.00115157	4.87577e-05	0.00108628	1.98407e-05	1.87157e-05					0.13126	3.58746	0.151893	3.38404
	0.13203	0.00111838	4.8462e-05	0.00106855	1.94956e-05	1.86268e-05					0.13203	3.48406	0.150972	3.32881
	0.1328	0.00106428	4.86007e-05	0.00105082	1.87694e-05	1.85321e-05					0.1328	3.3155	0.151404	3.27358
	0.13356	0.00104018	4.81198e-05	0.0010348	1.8555e-05	1.84591e-05					0.13356	3.24043	0.149906	3.22368
	0.13433	0.00105486	4.8219e-05	0.0010188	1.90345e-05	1.83838e-05					0.13433	3.28618	0.150215	3.17383
	0.13509	0.000948292	4.74756e-05	0.0010028	1.73057e-05	1.83004e-05					0.13509	2.95418	0.147899	3.12398
	0.13586	0.00103729	4.81721e-05	0.000986793	1.91463e-05	1.82142e-05					0.13586	3.23144	0.150069	3.07412
	0.13662	0.00107751	4.79115e-05	0.000971439	2.01118e-05	1.81319e-05					0.13662	3.35674	0.149257	3.02629
	0.13739	0.000939339	4.78852e-05	0.000956956	1.7731e-05	1.80635e-05					0.13739	2.92629	0.149175	2.98117
	0.13816	0.000918728	4.73276e-05	0.000942472	1.75368e-05	1.79901e-05					0.13816	2.86208	0.147438	2.93605
	0.13892	0.000964618	4.72319e-05	0.000927985	1.86159e-05	1.7909e-05					0.13892	3.00504	0.14714	2.89092
	0.13969	0.00094704	4.73189e-05	0.000913505	1.84799e-05	1.78255e-05					0.13969	2.95028	0.147411	2.84581
	0.14045	0.000900976	4.66824e-05	0.000900167	1.77728e-05	1.77569e-05					0.14045	2.80678	0.145428	2.80426
	0.14122	0.000876497	4.70971e-05	0.000887013	1.74801e-05	1.76898e-05					0.14122	2.73052	0.14672	2.76328
	0.14198	0.000840885	4.69199e-05	0.000873855	1.69508e-05	1.76155e-05					0.14198	2.61958	0.146168	2.72229
	0.14275	0.000824627	4.65562e-05	0.000860701	1.68039e-05	1.7539e-05					0.14275	2.56893	0.145035	2.68131
	0.14352	0.000804172	4.68169e-05	0.000847886	1.65643e-05	1.74648e-05					0.14352	2.50521	0.145847	2.64139
	0.14428	0.000950542	4.63961e-05	0.000835871	1.97872e-05	1.74001e-05					0.14428	2.96119	0.144536	2.60396
	0.14505	0.000745295	4.64542e-05	0.000823859	1.56806e-05	1.73336e-05					0.14505	2.32179	0.144717	2.56654
	0.14581	0.000875948	4.59845e-05	0.000811844	1.86231e-05	1.72603e-05					0.14581	2.72881	0.143254	2.52911
	0.14658	0.00075183	4.59097e-05	0.000799832	1.61536e-05	1.7185e-05					0.14658	2.34215	0.143021	2.49169
	0.14734	0.000805456	4.65254e-05	0.00078853	1.74857e-05	1.71183e-05					0.14734	2.50921	0.144939	2.45648
	0.14811	0.000777687	4.53676e-05	0.000777488	1.70598e-05	1.70554e-05					0.14811	2.4227	0.141332	2.42208
	0.14888	0.000807861	4.58343e-05	0.000766445	1.79064e-05	1.69885e-05					0.14888	2.5167	0.142786	2.38768
	0.14964	0.000727001	4.514e-05	0.000755403	1.62791e-05	1.69151e-05					0.14964	2.2648	0.140623	2.35328
	0.15041	0.000670498	4.55887e-05	0.000744502	1.51688e-05	1.6843e-05					0.15041	2.08878	0.142021	2.31932
	0.15117	0.000768368	4.56135e-05	0.000734284	1.7559e-05	1.67801e-05					0.15117	2.39367	0.142098	2.28749
	0.15194	0.000700826	4.55679e-05	0.00072407	1.61791e-05	1.67157e-05					0.15194	2.18326	0.141956	2.25567
	0.1527	0.000717916	4.48918e-05	0.000713856	1.67399e-05	1.66452e-05					0.1527	2.2365	0.13985	2.22385
	0.15347	0.000704191	4.47638e-05	0.000703642	1.65858e-05	1.65729e-05					0.15347	2.19374	0.139451	2.19203
	0.15423	0.000745522	4.5878e-05	0.000693832	1.77337e-05	1.65041e-05					0.15423	2.3225	0.142922	2.16147
	0.155	0.000644485	4.547e-05	0.000684289	1.54837e-05	1.644e-05					0.155	2.00774	0.141651	2.13174
	0.15577	0.000646218	4.51997e-05	0.000674745	1.568e-05	1.63722e-05					0.15577	2.01314	0.140809	2.10201
	0.15653	0.000716655	4.54571e-05	0.000665202	1.75592e-05	1.62985e-05					0.15653	2.23257	0.141611	2.07228
	0.1573	0.000624518	4.65569e-05	0.000655678	1.54526e-05	1.62236e-05					0.1573	1.94554	0.145037	2.04261
	0.15806	0.000611678	4.72242e-05	0.000646683	1.52815e-05	1.61561e-05					0.15806	1.90554	0.147116	2.01459
	0.15883	0.000716488	4.70608e-05	0.000637692	1.80748e-05	1.6087e-05					0.15883	2.23205	0.146607	1.98658
	0.15959	0.000573473	4.8245e-05	0.000628698	1.46058e-05	1.60123e-05					0.15959	1.78652	0.150296	1.95856
	0.16036	0.000524286	4.75305e-05	0.000619703	1.34822e-05	1.59359e-05					0.16036	1.63329	0.14807	1.93054
	0.16113	0.000604565	4.8114e-05	0.000610924	1.56962e-05	1.58613e-05					0.16113	1.88338	0.149888	1.90319
	0.16189	0.000623725	4.87788e-05	0.000602379	1.63468e-05	1.57874e-05					0.16189	1.94307	0.151959	1.87657
	0.16266	0.000600941	4.73841e-05	0.000593834	1.58999e-05	1.57118e-05					0.16266	1.87209	0.147614	1.84995
	0.16342	0.000501136	4.83378e-05	0.000585292	1.33834e-05	1.56309e-05					0.16342	1.56117	0.150585	1.82334
	0.16419	0.00064226	4.913e-05	0.000576747	1.73143e-05	1.55482e-05					0.16419	2.00081	0.153053	1.79672
	0.16495	0.000466885	4.81998e-05	0.000568581	1.27032e-05	1.54702e-05					0.16495	1.45447	0.150155	1.77128
	0.16572	0.000625529	4.98555e-05	0.00056045	1.7179e-05	1.53917e-05					0.16572	1.94869	0.155313	1.74595
	0.16649	0.000646693	4.82742e-05	0.000552319	1.79256e-05	1.53097e-05					0.16649	2.01462	0.150387	1.72062
	0.16725	0.000559079	4.97454e-05	0.000544185	1.56389e-05	1.52222e-05					0.16725	1.74168	0.15497	1.69528
	0.16802	0.000506304	4.89955e-05	0.000536166	1.42933e-05	1.51364e-05					0.16802	1.57727	0.152634	1.6703
	0.16878	0.000539059	4.88459e-05	0.000528356	1.5356e-05	1.50511e-05					0.16878	1.67931	0.152168	1.64597
	0.16955	0.000432522	4.95974e-05	0.00052055	1.24338e-05	1.49643e-05					0.16955	1.34742	0.154509	1.62165
	0.17031	0.000386195	4.82662e-05	0.00051274	1.12018e-05	1.48723e-05					0.17031	1.2031	0.150362	1.59732
	0.17108	0.000434977	4.84302e-05	0.00050493	1.27311e-05	1.47785e-05					0.17108	1.35507	0.150873	1.57299
	0.17184	0.000524909	4.75285e-05	0.000497335	1.55e-05	1.46858e-05					0.17184	1.63523	0.148064	1.54933
	0.17261	0.0004638	4.7603e-05	0.000489798	1.38186e-05	1.45931e-05					0.17261	1.44486	0.148296	1.52585
	0.17338	0.00054224	4.78971e-05	0.000482258	1.63001e-05	1.4497e-05					0.17338	1.68922	0.149212	1.50236
	0.17414	0.000566687	4.73934e-05	0.00047472	1.71846e-05	1.43958e-05					0.17414	1.76538	0.147643	1.47888
	0.17491	0.000538185	4.81323e-05	0.000467238	1.6465e-05	1.42944e-05					0.17491	1.67659	0.149945	1.45557
	0.17567	0.000494443	4.7177e-05	0.000459951	1.52585e-05	1.41941e-05					0.17567	1.54032	0.146969	1.43287
	0.17644	0.000456334	4.73029e-05	0.000452665	1.42062e-05	1.40919e-05					0.17644	1.4216	0.147361	1.41017
	0.1772	0.000431087	4.77263e-05	0.000445378	1.35361e-05	1.39848e-05					0.1772	1.34295	0.14868	1.38747
	0.17797	0.000415637	4.65177e-05	0.000438091	1.31646e-05	1.38758e-05					0.17797	1.29482	0.144915	1.36477
	0.17874	0.000422616	4.73626e-05	0.000430994	1.35017e-05	1.37694e-05					0.17874	1.31656	0.147547	1.34266
	0.1795	0.000376466	4.63039e-05	0.000423996	1.21298e-05	1.36613e-05					0.1795	1.17279	0.144249	1.32086
	0.18027	0.000357321	4.70294e-05	0.000416998	1.1612e-05	1.35513e-05					0.18027	1.11315	0.146509	1.29906
	0.18103	0.000429851	4.64728e-05	0.00041	1.4087e-05	1.34365e-05					0.18103	1.3391	0.144775	1.27726
	0.1818	0.000315831	4.64083e-05	0.000403028	1.04386e-05	1.33206e-05					0.1818	0.983896	0.144574	1.25554
	0.18256	0.000443426	4.66336e-05	0.000396326	1.47786e-05	1.32088e-05					0.18256	1.38139	0.145276	1.23466
	0.18333	0.000391614	4.59097e-05	0.000389623	1.31621e-05	1.30952e-05					0.18333	1.21998	0.143021	1.21378
	0.1841	0.000447147	4.64513e-05	0.000382921	1.51551e-05	1.29783e-05					0.1841	1.39298	0.144708	1.1929
	0.18486	0.000274327	4.55627e-05	0.000376218	9.37465e-06	1.28566e-05					0.18486	0.854602	0.14194	1.17202
	0.18563	0.000326707	4.58401e-05	0.000369654	1.12578e-05	1.27377e-05					0.18563	1.01778	0.142804	1.15157
	0.18639	0.000351489	4.61255e-05	0.000363215	1.22111e-05	1.26185e-05					0.18639	1.09498	0.143693	1.13151
	0.18716	0.000330055	4.56507e-05	0.000356775	1.15615e-05	1.24974e-05					0.18716	1.02821	0.142214	1.11145
	0.18792	0.000298442	4.62869e-05	0.000350339	1.05391e-05	1.23719e-05					0.18792	0.929725	0.144196	1.0914
	0.18869	0.000341361	4.57637e-05	0.0003439	1.21538e-05	1.22442e-05					0.18869	1.06343	0.142566	1.07134
	0.18946	0.000401173	4.62763e-05	0.00033774	1.44001e-05	1.21232e-05					0.18946	1.24976	0.144163	1.05215
	0.19022	0.000300314	4.56911e-05	0.00033159	1.08665e-05	1.19981e-05					0.19022	0.935558	0.14234	1.03299
	0.19099	0.000268904	4.57181e-05	0.000325443	9.80887e-06	1.18712e-05					0.19099	0.837708	0.142424	1.01384
	0.19175	0.000208971	4.58154e-05	0.000319292	7.68346e-06	1.17397e-05					0.19175	0.651	0.142727	0.994678
	0.19252	0.000370206	4.5149e-05	0.000313277	1.37213e-05	1.16113e-05					0.19252	1.15329	0.140651	0.975941
	0.19328	0.000386718	4.61906e-05	0.000307465	1.44467e-05	1.1486e-05					0.19328	1.20473	0.143896	0.957835
	0.19405	0.000326666	4.52671e-05	0.000301653	1.23007e-05	1.13589e-05					0.19405	1.01765	0.141019	0.939728
	0.19481	0.000279366	4.59672e-05	0.000295841	1.06022e-05	1.12275e-05					0.19481	0.870299	0.1432	0.921624
	0.19558	0.000246875	4.54684e-05	0.000290029	9.44334e-06	1.10941e-05					0.19558	0.76908	0.141646	0.903518
	0.19635	0.00032195	4.55178e-05	0.000284565	1.24122e-05	1.09709e-05					0.19635	1.00296	0.1418	0.886496
	0.19711	0.000258405	4.56857e-05	0.000279172	1.00396e-05	1.08465e-05					0.19711	0.805	0.142323	0.869694
	0.19788	0.000341367	4.4827e-05	0.000273777	1.33668e-05	1.07202e-05					0.19788	1.06345	0.139648	0.852889
	0.19864	0.000195921	4.53108e-05	0.000268383	7.73061e-06	1.05898e-05					0.19864	0.610345	0.141155	0.836085
	0.19941	0.000254898	4.46851e-05	0.000263091	1.01359e-05	1.04616e-05					0.19941	0.794075	0.139206	0.819598
	0.20017	0.000298127	4.42251e-05	0.000258074	1.19454e-05	1.03405e-05					0.20017	0.928746	0.137773	0.80397
	0.20094	0.000241752	4.50196e-05	0.000253057	9.76117e-06	1.02177e-05					0.20094	0.75312	0.140248	0.788341
	0.20171	0.000184635	4.42887e-05	0.000248041	7.51222e-06	1.0092e-05					0.20171	0.575186	0.137971	0.772714
	0.20247	0.0002603	4.48065e-05	0.000243024	1.06708e-05	9.96256e-06					0.20247	0.810903	0.139584	0.757085
	0.20324	0.000272297	4.42576e-05	0.000238295	1.12476e-05	9.84313e-06					0.20324	0.848278	0.137874	0.742352
	0.204	0.000222992	4.46922e-05	0.000233685	9.28005e-06	9.72505e-06					0.204	0.69468	0.139228	0.727992
	0.20477	0.000155344	4.48591e-05	0.000229076	6.51369e-06	9.60532e-06					0.20477	0.483938	0.139748	0.713632
	0.20553	0.000219714	4.41763e-05	0.000224467	9.28127e-06	9.48205e-06					0.20553	0.684466	0.137621	0.699273
	0.2063	0.000194802	4.52889e-05	0.000219918	8.29072e-06	9.35963e-06					0.2063	0.60686	0.141087	0.685102
	0.20707	0.000217812	4.41616e-05	0.000215741	9.33933e-06	9.25053e-06					0.20707	0.678541	0.137575	0.67209
	0.20783	0.000251248	4.48077e-05	0.000211564	1.08522e-05	9.13816e-06					0.20783	0.782703	0.139588	0.659079
	0.2086	0.000256411	4.43022e-05	0.000207388	1.11575e-05	9.02425e-06					0.2086	0.798788	0.138013	0.646067
	0.20936	0.000203082	4.42954e-05	0.000203211	8.90141e-06	8.90705e-06					0.20936	0.632654	0.137992	0.633055
	0.21013	0.000141097	4.37937e-05	0.00019932	6.23009e-06	8.8009e-06					0.21013	0.439555	0.136429	0.620935
	0.21089	0.000335596	4.39279e-05	0.00019564	1.49255e-05	8.701e-06					0.21089	1.04547	0.136847	0.60947
	0.21166	0.000169409	4.43221e-05	0.00019196	7.58953e-06	8.5998e-06					0.21166	0.527755	0.138075	0.598006
	0.21243	0.000223525	4.47827e-05	0.00018828	1.00869e-05	8.49643e-06					0.21243	0.696341	0.13951	0.586543
	0.21319	0.000230955	4.44941e-05	0.000184605	1.04969e-05	8.3903e-06					0.21319	0.719486	0.138611	0.575094
	0.21396	0.000225728	4.44174e-05	0.000181388	1.03336e-05	8.30376e-06					0.21396	0.703201	0.138372	0.565073
	0.21472	0.000167276	4.34419e-05	0.000178172	7.71222e-06	8.21456e-06					0.21472	0.52111	0.135333	0.555053
	0.21549	0.000124509	4.42357e-05	0.000174955	5.7817e-06	8.12421e-06					0.21549	0.387879	0.137806	0.545032
	0.21625	0.000187419	4.35343e-05	0.000171739	8.76448e-06	8.03121e-06					0.21625	0.58386	0.135621	0.535012
	0.21702	0.000188831	4.41436e-05	0.000168728	8.89349e-06	7.94671e-06					0.21702	0.588258	0.137519	0.525633
	0.21778	0.000181222	4.36605e-05	0.000165973	8.59503e-06	7.87181e-06					0.21778	0.564555	0.136014	0.517051
	0.21855	0.000174757	4.37003e-05	0.000163219	8.34711e-06	7.796e-06					0.21855	0.544414	0.136138	0.50847
	0.21932	0.00013943	4.42791e-05	0.000160464	6.70675e-06	7.71851e-06					0.21932	0.434361	0.137941	0.499887
	0.22008	0.000185396	4.33995e-05	0.000157709	8.97971e-06	7.63866e-06					0.22008	0.577559	0.135201	0.491305
	0.22085	0.000248608	4.33132e-05	0.000155356	1.21258e-05	7.57746e-06					0.22085	0.774481	0.134932	0.483976
	0.22161	0.000254737	4.33803e-05	0.000153057	1.25104e-05	7.51678e-06					0.22161	0.793573	0.135141	0.476813
	0.22238	0.00016422	4.36313e-05	0.000150758	8.12117e-06	7.4554e-06					0.22238	0.51159	0.135923	0.46965
	0.22314	0.000104851	4.31366e-05	0.000148459	5.22067e-06	7.39197e-06					0.22314	0.326638	0.134382	0.462488
	0.22391	9.19045e-05	4.35571e-05	0.000146305	4.6077e-06	7.33512e-06					0.22391	0.286307	0.135692	0.45578
	0.22468	0.000225661	4.29729e-05	0.000144466	1.13916e-05	7.29279e-06					0.22468	0.702995	0.133872	0.450049
	0.22544	0.000149953	4.32133e-05	0.000142626	7.62109e-06	7.24871e-06					0.22544	0.467143	0.134621	0.444318
	0.22621	0.000137561	4.30801e-05	0.000140786	7.03915e-06	7.20416e-06					0.22621	0.42854	0.134206	0.438586
	0.22697	0.000163698	4.28314e-05	0.000138946	8.43297e-06	7.15788e-06					0.22697	0.509963	0.133431	0.432855
	0.22774	9.70646e-05	4.30297e-05	0.000137427	5.03431e-06	7.1277e-06					0.22774	0.302382	0.134049	0.42812
	0.2285	0.000156745	4.27919e-05	0.000136011	8.18401e-06	7.10144e-06					0.2285	0.488302	0.133308	0.42371
	0.22927	8.8788e-05	4.29947e-05	0.000134595	4.66712e-06	7.07497e-06					0.22927	0.276598	0.13394	0.4193
	0.23004	0.000126975	4.2746e-05	0.00013318	6.71932e-06	7.04766e-06					0.23004	0.395561	0.133165	0.41489
	0.2308	2.07316e-05	4.23466e-05	0.000131836	1.10434e-06	7.02271e-06					0.2308	0.0645843	0.131921	0.410703
	0.23157	0.000140868	4.29816e-05	0.000130798	7.55401e-06	7.01399e-06					0.23157	0.438842	0.133899	0.40747
	0.23233	0.000130486	4.28172e-05	0.00012976	7.04325e-06	7.00409e-06					0.23233	0.406497	0.133387	0.404237
	0.2331	0.00016053	4.27087e-05	0.000128722	8.72247e-06	6.9942e-06					0.2331	0.500092	0.133049	0.401004
	0.23386	0.000162141	4.24288e-05	0.000127684	8.86757e-06	6.98313e-06					0.23386	0.505112	0.132177	0.397771
	0.23463	0.000142356	4.2137e-05	0.000126857	7.8369e-06	6.98365e-06					0.23463	0.443478	0.131268	0.395194
	0.2354	5.1706e-05	4.25107e-05	0.000126156	2.86519e-06	6.9907e-06					0.2354	0.161078	0.132432	0.393009
	0.23616	0.000157635	4.26041e-05	0.000125455	8.79153e-06	6.99679e-06					0.23616	0.491074	0.132723	0.390824
	0.23693	0.000184118	4.2423e-05	0.000124753	1.03356e-05	7.00312e-06					0.23693	0.573575	0.132159	0.388639
	0.23769	0.000156034	4.2189e-05	0.000124069	8.81536e-06	7.00947e-06					0.23769	0.486086	0.13143	0.386508
	0.23846	0.000165513	4.28631e-05	0.000123656	9.41162e-06	7.03145e-06					0.23846	0.515618	0.13353	0.38522
	0.23922	0.000170454	4.27351e-05	0.000123242	9.75445e-06	7.05266e-06					0.23922	0.53101	0.133131	0.383931
	0.23999	8.83999e-05	4.21152e-05	0.000122828	5.09141e-06	7.07433e-06					0.23999	0.275389	0.1312	0.382643
	0.24075	7.92889e-05	4.20138e-05	0.000122415	4.59563e-06	7.09522e-06					0.24075	0.247006	0.130884	0.381354
	0.24152	0.000159215	4.24484e-05	0.000122118	9.2873e-06	7.12336e-06					0.24152	0.495996	0.132238	0.380429
	0.24229	0.000179486	4.21187e-05	0.000121939	1.05366e-05	7.15836e-06					0.24229	0.559147	0.131211	0.379872
	0.24305	0.000203394	4.2225e-05	0.00012176	1.20152e-05	7.19279e-06					0.24305	0.633627	0.131542	0.379316
	0.24382	5.88104e-05	4.15242e-05	0.000121582	3.49617e-06	7.22781e-06					0.24382	0.18321	0.129359	0.378759
	0.24458	0.000164941	4.14331e-05	0.000121403	9.86669e-06	7.26224e-06					0.24458	0.513836	0.129075	0.378202
	0.24535	8.17947e-05	4.13586e-05	0.000121395	4.92376e-06	7.30758e-06					0.24535	0.254812	0.128843	0.378178
	0.24611	7.92687e-05	4.0923e-05	0.0001214	4.80132e-06	7.35319e-06					0.24611	0.246943	0.127486	0.378192
	0.24688	0.000223686	4.15567e-05	0.000121404	1.36336e-05	7.39955e-06					0.24688	0.696842	0.12946	0.378206
	0.24765	0.000123984	4.07548e-05	0.000121409	7.60398e-06	7.44605e-06					0.24765	0.386242	0.126962	0.37822
	0.24841	0.000142503	4.12103e-05	0.000121461	8.79352e-06	7.49503e-06					0.24841	0.443935	0.128381	0.378382
	0.24918	0.000111948	4.12652e-05	0.000121594	6.95093e-06	7.54986e-06					0.24918	0.348748	0.128552	0.378798
	0.24994	0.000142964	4.12973e-05	0.000121728	8.93097e-06	7.60433e-06					0.24994	0.445371	0.128652	0.379214
	0.25071	0.000102599	4.16372e-05	0.000121861	6.44893e-06	7.65965e-06					0.25071	0.319624	0.129711	0.37963
	0.25147	9.74222e-05	4.13413e-05	0.000121995	6.1607e-06	7.71462e-06					0.25147	0.303496	0.128789	0.380047
	0.25224	0.00014027	4.06473e-05	0.000122189	8.92468e-06	7.7743e-06					0.25224	0.436978	0.126627	0.380652
	0.25301	4.8705e-05	4.09448e-05	0.000122399	3.11781e-06	7.83525e-06					0.25301	0.151729	0.127554	0.381305
	0.25377	0.000115521	4.07872e-05	0.000122608	7.43949e-06	7.89587e-06					0.25377	0.35988	0.127063	0.381957
	0.25454	0.000105788	4.15274e-05	0.000122818	6.85408e-06	7.95744e-06					0.25454	0.329558	0.129369	0.38261
	0.2553	0.000155406	4.10293e-05	0.000123026	1.0129e-05	8.01859e-06					0.2553	0.48413	0.127817	0.383258
	0.25607	0.000203901	4.12925e-05	0.00012323	1.33702e-05	8.08042e-06					0.25607	0.635207	0.128637	0.383894
	0.25683	4.5868e-05	4.11387e-05	0.000123434	3.02553e-06	8.14192e-06					0.25683	0.142891	0.128158	0.38453
	0.2576	7.32028e-05	4.10289e-05	0.000123638	4.85757e-06	8.20436e-06					0.2576	0.228046	0.127816	0.385166
	0.25837	0.000104865	4.07368e-05	0.000123842	7.00024e-06	8.26711e-06					0.25837	0.326681	0.126906	0.385802
	0.25913	0.000112924	4.08293e-05	0.000124039	7.58264e-06	8.32901e-06					0.25913	0.351787	0.127194	0.386414
	0.2599	6.54952e-05	4.10822e-05	0.000124232	4.42407e-06	8.39163e-06					0.2599	0.204035	0.127982	0.387016
	0.26066	0.000133237	4.08842e-05	0.000124425	9.05264e-06	8.45391e-06					0.26066	0.41507	0.127365	0.387618
	0.26143	7.95836e-05	4.09461e-05	0.000124619	5.43919e-06	8.51714e-06					0.26143	0.247924	0.127558	0.38822
	0.26219	0.000141428	4.02579e-05	0.000124807	9.72228e-06	8.57966e-06					0.26219	0.440586	0.125414	0.388806
	0.26296	7.5851e-05	4.06203e-05	0.000124954	5.24494e-06	8.6403e-06					0.26296	0.236296	0.126543	0.389264
	0.26372	0.000188714	4.07253e-05	0.000125101	1.31247e-05	8.70054e-06					0.26372	0.587893	0.12687	0.389722
	0.26449	0.000173605	4.10068e-05	0.000125248	1.21445e-05	8.7617e-06					0.26449	0.540825	0.127747	0.39018
	0.26526	8.78362e-05	4.08485e-05	0.000125395	6.18041e-06	8.82314e-06					0.26526	0.273633	0.127254	0.390638
	0.26602	0.000141546	4.01221e-05	0.000125502	1.00167e-05	8.88136e-06					0.26602	0.440953	0.124991	0.390972
	0.26679	8.8083e-05	4.06457e-05	0.000125576	6.26948e-06	8.93808e-06					0.26679	0.274402	0.126622	0.391201
	0.26755	0.000107275	4.08851e-05	0.000125649	7.67904e-06	8.99436e-06					0.26755	0.334189	0.127368	0.391431
	0.26832	0.000136894	4.04364e-05	0.000125723	9.85577e-06	9.0515e-06					0.26832	0.426461	0.12597	0.39166
	0.26908	6.94156e-05	4.07118e-05	0.000125797	5.02597e-06	9.10819e-06					0.26908	0.216248	0.126828	0.39189
	0.26985	0.000189338	4.03635e-05	0.000125758	1.37874e-05	9.15756e-06					0.26985	0.589839	0.125743	0.391769
	0.27062	0.000152312	4.05426e-05	0.000125717	1.11546e-05	9.20689e-06					0.27062	0.474491	0.126301	0.391641
	0.27138	8.00455e-05	4.04081e-05	0.000125676	5.89512e-06	9.25565e-06					0.27138	0.249363	0.125882	0.391513
	0.27215	7.78797e-05	4.02778e-05	0.000125635	5.76821e-06	9.3052e-06					0.27215	0.242616	0.125476	0.391385
	0.27291	7.97881e-05	4.00563e-05	0.000125548	5.94261e-06	9.35079e-06					0.27291	0.248561	0.124786	0.391115
	0.27368	8.08024e-05	3.94596e-05	0.000125397	6.05216e-06	9.39236e-06					0.27368	0.251721	0.122927	0.390646
	0.27444	7.2849e-05	3.98082e-05	0.000125246	5.48679e-06	9.43323e-06					0.27444	0.226944	0.124013	0.390176
	0.27521	7.17615e-05	3.97257e-05	0.000125096	5.43525e-06	9.47484e-06					0.27521	0.223556	0.123756	0.389707
	0.27598	-1.89596e-05	4.01054e-05	0.000124945	-1.44406e-06	9.51646e-06					0.27598	-0.0590642	0.124939	0.389238
	0.27674	9.18731e-05	3.95912e-05	0.000124705	7.0361e-06	9.55051e-06					0.27674	0.286209	0.123337	0.388488
	0.27751	7.52286e-05	3.98826e-05	0.000124448	5.79349e-06	9.584e-06					0.27751	0.234357	0.124245	0.38769
	0.27827	6.14789e-05	3.99231e-05	0.000124192	4.76057e-06	9.61673e-06					0.27827	0.191523	0.124371	0.386892
	0.27904	0.000103756	3.96034e-05	0.000123936	8.07875e-06	9.65008e-06					0.27904	0.323226	0.123375	0.386094
	0.2798	0.000118244	4.00563e-05	0.00012365	9.25711e-06	9.68033e-06					0.2798	0.368362	0.124786	0.385203
	0.28057	0.000128713	4.00043e-05	0.00012329	1.01322e-05	9.70536e-06					0.28057	0.400975	0.124624	0.384082
	0.28134	6.72883e-05	3.97173e-05	0.000122931	5.32602e-06	9.73024e-06					0.28134	0.209621	0.12373	0.382962
	0.2821	9.66769e-05	3.98653e-05	0.000122571	7.69358e-06	9.75425e-06					0.2821	0.301174	0.124191	0.381841
	0.28287	7.17708e-05	4.107e-05	0.000122211	5.74277e-06	9.7788e-06					0.28287	0.223585	0.127944	0.380721
	0.28363	0.000109306	3.98557e-05	0.000121779	8.79322e-06	9.79666e-06					0.28363	0.340517	0.124161	0.379375
	0.2844	0.000149842	3.97013e-05	0.000121319	1.21197e-05	9.81272e-06					0.2844	0.466798	0.12368	0.377942
	0.28516	8.65522e-05	3.9474e-05	0.00012086	7.0381e-06	9.82786e-06					0.28516	0.269633	0.122972	0.37651
	0.28593	0.000198767	3.99639e-05	0.0001204	1.62504e-05	9.8434e-06					0.28593	0.619212	0.124498	0.375077
	0.28669	0.000105427	3.98412e-05	0.000119926	8.66519e-06	9.85682e-06					0.28669	0.328434	0.124116	0.3736
	0.28746	6.57889e-05	3.96682e-05	0.000119376	5.43635e-06	9.86443e-06					0.28746	0.20495	0.123577	0.371888
	0.28823	0.000146869	3.95267e-05	0.000118826	1.22014e-05	9.87169e-06					0.28823	0.457536	0.123136	0.370176
	0.28899	0.000122433	3.91427e-05	0.000118277	1.0225e-05	9.87793e-06					0.28899	0.381412	0.12194	0.368464
	0.28976	0.000158836	3.93071e-05	0.000117727	1.3336e-05	9.88449e-06					0.28976	0.494816	0.122452	0.366752
	0.29052	9.66968e-05	3.94686e-05	0.000117135	8.16139e-06	9.88637e-06					0.29052	0.301236	0.122955	0.364905
	0.29129	0.000131254	3.96836e-05	0.000116512	1.11369e-05	9.88603e-06					0.29129	0.40889	0.123625	0.362966
	0.29205	8.56402e-05	3.93543e-05	0.00011589	7.30453e-06	9.8846e-06					0.29205	0.266792	0.122599	0.361027
	0.29282	0.000109773	3.91492e-05	0.000115268	9.41233e-06	9.88345e-06					0.29282	0.341972	0.12196	0.359089
	0.29359	0.000125385	3.91328e-05	0.000114643	1.08076e-05	9.88168e-06					0.29359	0.390608	0.121909	0.357144
	0.29435	0.000183467	3.89026e-05	0.000113962	1.58959e-05	9.87386e-06					0.29435	0.571547	0.121192	0.355021
	0.29512	0.000154518	3.89883e-05	0.00011328	1.34579e-05	9.86624e-06					0.29512	0.481366	0.121459	0.352898
	0.29588	0.00011496	3.86969e-05	0.000112598	1.00642e-05	9.85743e-06					0.29588	0.358132	0.120551	0.350774
	0.29665	9.03127e-05	3.91745e-05	0.000111917	7.94763e-06	9.84883e-06					0.29665	0.281348	0.122039	0.348651
	0.29741	8.48191e-05	3.8788e-05	0.000111213	7.50248e-06	9.83712e-06					0.29741	0.264234	0.120835	0.346459
	0.29818	0.000230929	3.89938e-05	0.000110485	2.05322e-05	9.82337e-06					0.29818	0.719405	0.121476	0.34419
	0.29895	0.000116432	3.89668e-05	0.000109756	1.04057e-05	9.80904e-06					0.29895	0.362717	0.121392	0.34192
	0.29971	0.000108884	3.87312e-05	0.000109028	9.78061e-06	9.79356e-06					0.29971	0.339202	0.120658	0.339651
	0.30048	0.000165975	3.90586e-05	0.000108299	1.49856e-05	9.77815e-06					0.30048	0.517055	0.121678	0.337381
	0.30124	0.000162087	3.88111e-05	0.000107537	1.47087e-05	9.75853e-06					0.30124	0.504945	0.120907	0.335007
	0.30201	0.000107783	3.90092e-05	0.000106771	9.8309e-06	9.73862e-06					0.30201	0.335773	0.121524	0.332621
	0.30277	0.000135231	3.89078e-05	0.000106006	1.23966e-05	9.71751e-06					0.30277	0.421281	0.121208	0.330236
	0.30354	6.40501e-05	3.83829e-05	0.00010524	5.90135e-06	9.69643e-06					0.30354	0.199533	0.119573	0.32785
	0.30431	0.000134375	3.8745e-05	0.000104466	1.24438e-05	9.67402e-06					0.30431	0.418615	0.120701	0.325439
	0.30507	5.73691e-05	3.85579e-05	0.000103676	5.33921e-06	9.64888e-06					0.30507	0.17872	0.120118	0.322978
	0.30584	0.000110931	3.86715e-05	0.000102886	1.03763e-05	9.62379e-06					0.30584	0.34558	0.120472	0.320518
	0.3066	4.31989e-05	3.87158e-05	0.000102097	4.06085e-06	9.59745e-06					0.3066	0.134576	0.12061	0.318058
	0.30737	7.5627e-05	3.83232e-05	0.000101307	7.14496e-06	9.57108e-06					0.30737	0.235598	0.119387	0.315597
	0.30813	0.000148799	3.85235e-05	0.000100505	1.41275e-05	9.54234e-06					0.30813	0.463547	0.120011	0.313099
	0.3089	0.000114829	3.84157e-05	9.96991e-05	1.09569e-05	9.51321e-06					0.3089	0.357724	0.119675	0.310589
	0.30966	0.000171671	3.85438e-05	9.88937e-05	1.64615e-05	9.48285e-06					0.30966	0.534802	0.120074	0.30808
	0.31043	1.49569e-05	3.81842e-05	9.8088e-05	1.44135e-06	9.45242e-06					0.31043	0.0465948	0.118954	0.30557
	0.3112	0.000107547	3.81573e-05	9.72803e-05	1.04154e-05	9.42116e-06					0.3112	0.335036	0.11887	0.303054
	0.31196	0.000146134	3.84648e-05	9.64653e-05	1.42216e-05	9.38791e-06					0.31196	0.455247	0.119828	0.300515
	0.31273	8.1776e-05	3.81146e-05	9.565e-05	7.9977e-06	9.35457e-06					0.31273	0.254754	0.118737	0.297975
	0.31349	0.00017939	3.86802e-05	9.48346e-05	1.76297e-05	9.31997e-06					0.31349	0.558848	0.120499	0.295435
	0.31426	2.96869e-05	3.76671e-05	9.40193e-05	2.93186e-06	9.28528e-06					0.31426	0.0924825	0.117343	0.292895
	0.31502	3.98685e-05	3.8217e-05	9.31982e-05	3.95646e-06	9.24876e-06					0.31502	0.124201	0.119056	0.290337
	0.31579	9.00909e-05	3.83685e-05	9.23738e-05	8.98416e-06	9.21183e-06					0.31579	0.280657	0.119528	0.287769
	0.31656	0.000110562	3.83454e-05	9.15495e-05	1.10795e-05	9.1742e-06					0.31656	0.344431	0.119456	0.285201
	0.31732	0.000126008	3.83284e-05	9.07249e-05	1.2688e-05	9.13527e-06					0.31732	0.392549	0.119403	0.282632
	0.31809	0.00013628	3.8365e-05	8.99002e-05	1.3789e-05	9.09622e-06					0.31809	0.424548	0.119517	0.280063
	0.31885	0.000106745	3.91206e-05	8.90727e-05	1.08522e-05	9.0556e-06					0.31885	0.332538	0.121871	0.277485
	0.31962	0.000148294	3.97793e-05	8.82451e-05	1.51493e-05	9.01485e-06					0.31962	0.461976	0.123923	0.274907
	0.32038	8.84798e-05	4.0021e-05	8.74176e-05	9.08186e-06	8.97284e-06					0.32038	0.275638	0.124676	0.272329
	0.32115	7.13734e-05	4.04762e-05	8.65901e-05	7.36126e-06	8.93067e-06					0.32115	0.222347	0.126094	0.269751
	0.32192	6.21536e-05	4.10517e-05	8.57619e-05	6.44113e-06	8.88772e-06					0.32192	0.193625	0.127887	0.267171
	0.32268	0.000107106	4.12434e-05	8.49334e-05	1.11521e-05	8.84347e-06					0.32268	0.333663	0.128484	0.26459
	0.32345	0.000106021	4.11811e-05	8.41049e-05	1.10919e-05	8.79905e-06					0.32345	0.330282	0.12829	0.262009
	0.32421	0.000133297	4.1616e-05	8.32764e-05	1.40111e-05	8.75336e-06					0.32421	0.415254	0.129645	0.259428
	0.32498	0.000157749	4.22555e-05	8.24476e-05	1.66602e-05	8.70745e-06					0.32498	0.49143	0.131637	0.256846
	0.32574	6.52596e-05	4.2008e-05	8.16194e-05	6.92447e-06	8.66035e-06					0.32574	0.203301	0.130866	0.254266
	0.32651	8.35724e-05	4.24288e-05	8.07912e-05	8.90955e-06	8.61305e-06					0.32651	0.26035	0.132177	0.251686
	0.32727	0.000141324	4.19287e-05	7.9963e-05	1.51366e-05	8.56449e-06					0.32727	0.440261	0.130619	0.249106
	0.32804	0.000131771	4.30278e-05	7.91348e-05	1.418e-05	8.51572e-06					0.32804	0.410503	0.134043	0.246526
	0.32881	4.6893e-05	4.33061e-05	7.8306e-05	5.06988e-06	8.46614e-06					0.32881	0.146084	0.13491	0.243944
	0.32957	0.000116623	4.30785e-05	7.74769e-05	1.26672e-05	8.41526e-06					0.32957	0.363312	0.134201	0.241361
	0.33034	0.000158789	4.40008e-05	7.66477e-05	1.73278e-05	8.36415e-06					0.33034	0.49467	0.137074	0.238778
	0.3311	8.68177e-05	4.30057e-05	7.58186e-05	9.51758e-06	8.31178e-06					0.3311	0.27046	0.133974	0.236195
	0.33187	8.35563e-05	4.37176e-05	7.49895e-05	9.2027e-06	8.25917e-06					0.33187	0.2603	0.136192	0.233612
	0.33263	9.41069e-05	4.29045e-05	7.41613e-05	1.04122e-05	8.2054e-06					0.33263	0.293168	0.133659	0.231032
	0.3334	6.07162e-05	4.25778e-05	7.33334e-05	6.74894e-06	8.15142e-06					0.3334	0.189147	0.132641	0.228453
	0.33417	0.00018754	4.27893e-05	7.25056e-05	2.09425e-05	8.09667e-06					0.33417	0.584236	0.1333	0.225874
	0.33493	0.000193644	4.23495e-05	7.16777e-05	2.17226e-05	8.04067e-06					0.33493	0.603252	0.13193	0.223295
	0.3357	4.05128e-05	4.27315e-05	7.08511e-05	4.56557e-06	7.98453e-06					0.3357	0.126208	0.13312	0.22072
	0.33646	5.6851e-05	4.19544e-05	7.00287e-05	6.43584e-06	7.92762e-06					0.33646	0.177106	0.130699	0.218158
	0.33723	6.62271e-05	4.24635e-05	6.9206e-05	7.53162e-06	7.87039e-06					0.33723	0.206315	0.132285	0.215595
	0.33799	0.000102449	4.27273e-05	6.83833e-05	1.17035e-05	7.81192e-06					0.33799	0.319157	0.133107	0.213032
	0.33876	8.61956e-05	4.23781e-05	6.75609e-05	9.89166e-06	7.75317e-06					0.33876	0.268522	0.132019	0.21047
	0.33953	0.000144723	4.2579e-05	6.67439e-05	1.66838e-05	7.69428e-06					0.33953	0.450851	0.132645	0.207925
	0.34029	3.66672e-05	4.22243e-05	6.59295e-05	4.24596e-06	7.63446e-06					0.34029	0.114228	0.13154	0.205388
	0.34106	-2.30849e-05	4.18054e-05	6.51155e-05	-2.68528e-06	7.57436e-06					0.34106	-0.0719157	0.130235	0.202852
	0.34182	7.20228e-05	4.20452e-05	6.43011e-05	8.41521e-06	7.513e-06					0.34182	0.22437	0.130982	0.200315
	0.34259	5.6176e-05	4.21457e-05	6.34883e-05	6.59326e-06	7.45149e-06					0.34259	0.175003	0.131295	0.197783
	0.34335	3.46943e-05	4.19733e-05	6.26849e-05	4.09009e-06	7.38987e-06					0.34335	0.108082	0.130758	0.19528
	0.34412	0.000159663	4.22706e-05	6.18817e-05	1.8907e-05	7.32795e-06					0.34412	0.497391	0.131684	0.192778
	0.34489	0.000122724	4.27771e-05	6.10783e-05	1.4598e-05	7.26521e-06					0.34489	0.382319	0.133262	0.190275
	0.34565	9.5121e-05	4.20439e-05	6.02751e-05	1.13645e-05	7.20131e-06					0.34565	0.296327	0.130978	0.187773
	0.34642	5.98951e-05	4.22019e-05	5.94794e-05	7.18782e-06	7.13793e-06					0.34642	0.186589	0.13147	0.185294
	0.34718	4.90424e-06	4.22266e-05	5.869e-05	5.91127e-07	7.07414e-06					0.34718	0.015278	0.131547	0.182835
	0.34795	5.38314e-05	4.24478e-05	5.79004e-05	6.51732e-06	7.00995e-06					0.34795	0.167699	0.132236	0.180375
	0.34871	-2.59903e-05	4.25482e-05	5.71107e-05	-3.16039e-06	6.94459e-06					0.34871	-0.0809667	0.132549	0.177915

## Sheet: Fig. 5b
	Experiment 1														Experiment 2														Experiment 3
	Thr34Asp			Tyr38Glu			Cys41Ser, Val56Cys			WT					Thr34Asp			Tyr38Glu			Cys41Ser, Val56Cys			WT					Thr34Asp			Tyr38Glu			Cys41Ser, Val56Cys			WT
Maleimide (µM)	Rep 1	Rep 2	Rep 3	Rep 1	Rep 2	Rep 3	Rep 1	Rep 2	Rep 3	Rep 1	Rep 2	Rep 3		Maleimide (µM)	Rep 1	Rep 2	Rep 3	Rep 1	Rep 2	Rep 3	Rep 1	Rep 2	Rep 3	Rep 1	Rep 2	Rep 3		Maleimide (µM)	Rep 1	Rep 2	Rep 3	Rep 1	Rep 2	Rep 3	Rep 1	Rep 2	Rep 3	Rep 1	Rep 2	Rep 3
50	500	497	529	222	284	212	209	208	174	484	477	421		50	477	542	582	249	291	231	229	223	192	525	522	449		50	570	717	631	296	343	262	252	240	202	575	572	489
25	1291	1125	1295	277	341	308	230	224	236	544	500	436		25	1404	1202	1315	305	351	299	235	220	241	563	556	439		25	1339	1424	1482	327	407	348	235	246	259	627	582	472
12.5	1703	1918	2044	743	689	397	210	357	219	496	538	435		12.5	1966	2040	2032	678	679	395	231	362	247	554	562	437		12.5	2075	2214	2180	840	828	461	250	388	250	610	604	480
6.25	2964	2432	3145	1309	1281	899	428	859	777	558	541	478		6.25	2883	2441	3140	1356	1353	888	473	921	915	547	563	484		6.25	3179	3486	3434	1475	1455	1008	532	1003	972	613	628	535
3.125	3901	3480	3960	2119	2349	1649	1308	1627	1254	512	518	449		3.125	3846	4019	4191	2274	2282	1750	1276	1701	1322	570	521	482		3.125	4214	4523	4369	2362	2475	1881	1418	1837	1533	602	573	521
1.5625	4279	4825	4707	3389	3599	3445	2413	2331	2329	542	521	505		1.5625	4403	4966	4567	3412	3658	3294	2414	2502	2576	524	523	511		1.5625	4808	5419	5181	3551	3976	3677	2589	2804	2791	605	564	555
0.78125	4944	4420	4921	4345	4067	4465	3245	3144	3197	502	511	491		0.78125	5126	5389	5323	4466	4415	4078	3236	3425	3397	531	519	488		0.78125	5204	5685	5591	4620	4555	4721	3515	3614	3560	588	588	507
0	5247	5529	5396	5348	5262	5601	4689	4489	4398	510	526	523		0	5272	5785	5700	5814	5774	5582	4611	4595	4502	551	490	505		0	5528	5679	5659	5645	5356	5605	4839	4501	4649	590	536	523
	Experiment 1 averages														Experiment 2 averages														Experiment 3 averages
Maleimide (µM)	Thr34Asp	Tyr38Glu	Cys41Ser, Val56Cys	WT										Maleimide (µM)	Thr34Asp	Tyr38Glu	Cys41Ser, Val56Cys	WT										Maleimide (µM)	Thr34Asp	Tyr38Glu	Cys41Ser, Val56Cys	WT
50	508.667	239.333	197	460.667										50	533.667	257	214.667	498.667										50	639.333	300.333	231.333	545.333
25	1237	308.667	230	493.333										25	1307	318.333	232	519.333										25	1415	360.667	246.667	560.333
12.5	1888.33	609.667	262	489.667										12.5	2012.67	584	280	517.667										12.5	2156.33	709.667	296	564.667
6.25	2847	1163	688	525.667										6.25	2821.33	1199	769.667	531.333										6.25	3366.33	1312.67	835.667	592
3.125	3780.33	2039	1396.33	493										3.125	4018.67	2102	1433	524.333										3.125	4368.67	2239.33	1596	565.333
1.5625	4603.67	3477.67	2357.67	522.667										1.5625	4645.33	3454.67	2497.33	519.333										1.5625	5136	3734.67	2728	574.667
0.78125	4761.67	4292.33	3195.33	501.333										0.78125	5279.33	4319.67	3352.67	512.667										0.78125	5493.33	4632	3563	561
0	5390.67	5403.67	4525.33	519.667										0	5585.67	5723.33	4569.33	515.333										0	5622	5535.33	4663	549.667
	Thr34Asp			Tyr38Glu			Cys41Ser, Val56Cys			WT
Maleimide (µM)	Exp1	Exp 2	Exp 3	Exp1	Exp 2	Exp 3	Exp1	Exp 2	Exp 3	Exp1	Exp 2	Exp 3
50	508.667	533.667	639.333	239.333	257	300.333	197	214.667	231.333	460.667	498.667	545.333
25	1237	1307	1415	308.667	318.333	360.667	230	232	246.667	493.333	519.333	560.333
12.5	1888.33	2012.67	2156.33	609.667	584	709.667	262	280	296	489.667	517.667	564.667
6.25	2847	2821.33	3366.33	1163	1199	1312.67	688	769.667	835.667	525.667	531.333	592
3.125	3780.33	4018.67	4368.67	2039	2102	2239.33	1396.33	1433	1596	493	524.333	565.333
1.5625	4603.67	4645.33	5136	3477.67	3454.67	3734.67	2357.67	2497.33	2728	522.667	519.333	574.667
0.78125	4761.67	5279.33	5493.33	4292.33	4319.67	4632	3195.33	3352.67	3563	501.333	512.667	561
0	5390.67	5585.67	5622	5403.67	5723.33	5535.33	4525.33	4569.33	4663	519.667	515.333	549.667

## Sheet: Fig. 5c&6e
	Raw values											Raw values												Raw values
	Experiment 1											Experiment 2												Experiment 3
SP11	Thr34Asp			Tyr38Glu			Cys41Ser, Val56Cys				SP11	Thr34Asp			Tyr38Glu			Cys41Ser, Val56Cys					SP11	Thr34Asp			Tyr38Glu			Cys41Ser, Val56Cys
	Rep 1	Rep 2	Rep 3	Rep 1	Rep 2	Rep 3	Rep 1	Rep 2	Rep 3			Rep 1	Rep 2	Rep 3	Rep 1	Rep 2	Rep 3	Rep 1	Rep 2	Rep 3				Rep 1	Rep 2	Rep 3	Rep 1	Rep 2	Rep 3	Rep 1	Rep 2	Rep 3
100	2593	2619	2846	6484	6225	6267	4967	5365	4951		100	2499	2796	2705	6087	6299	6372	4745	4678	4756			100	2547	2932	2848	5995	6185	6269	4753	4942	4916
50	2978	3128	3114	5914	6409	6554	5129	4869	5048		50	3120	2878	3179	6268	6442	6164	4866	4712	4683			50	2825	2951	3052	6059	6510	6245	4766	4937	4932
25	3093	3426	3766	6494	6098	6670	4683	4988	4789		25	3508	3483	3515	6249	6604	6319	4610	4699	4623			25	3238	3273	3327	6288	6400	6363	4917	5118	4794
12.5	4093	3942	3753	6666	6215	6849	5005	4592	5128		12.5	4245	4035	3990	6508	6789	6382	4924	4965	4781			12.5	3629	3604	3811	6436	6384	6367	4954	5023	5005
6.25	4767	4809	4882	6503	6691	7028	4787	5181	5032		6.25	5058	4820	4907	6533	6511	6683	4696	4847	4640			6.25	4421	4442	4724	6156	6423	6483	4809	4708	4795
3.125	5515	6082	5754	6136	6334	6412	5124	4923	4812		3.125	5571	5781	5548	6530	6767	6378	4819	4870	4778			3.125	5183	5386	5290	6322	6453	6434	4878	4880	4762
1.5625	6262	5903	5950	6621	6082	5998	5007	4848	4762		1.5625	5906	6384	6204	6855	6147	6396	4469	4658	4760			1.5625	5528	5205	5343	6125	6085	6098	4658	4760	4504
0	5510	5675	6414	6788	5896	6866	4887	4758	4992		0	5957	6162	5776	6345	6954	6241	4726	4684	4602			0	5061	5471	5520	5855	6061	5658	4442	4566	4434
Average		5866.33			6516.67			4879			Average		5965			6513.33			4670.67				Average		5350.67			5858			4480.67
	Percent inhibition											Percent inhibition												Percent inhibition
	Experiment 1											Experiment 2												Experiment 3
SP11	Thr34Asp			Tyr38Glu			Cys41Ser, Val56Cys				SP11	Thr34Asp			Tyr38Glu			Cys41Ser, Val56Cys					SP11	Thr34Asp			Tyr38Glu			Cys41Ser, Val56Cys
	Rep 1	Rep 2	Rep 3	Rep 1	Rep 2	Rep 3	Rep 1	Rep 2	Rep 3			Rep 1	Rep 2	Rep 3	Rep 1	Rep 2	Rep 3	Rep 1	Rep 2	Rep 3				Rep 1	Rep 2	Rep 3	Rep 1	Rep 2	Rep 3	Rep 1	Rep 2	Rep 3
100	55.7986	55.3554	51.4859	0.50133	4.47575	3.83125	-1.80365	-9.96106	-1.47571		100	58.1056	53.1266	54.6521	6.5455	3.29064	2.16986	-1.59142	-0.156937	-1.82693			100	52.3985	45.2031	46.773	-2.33868	-5.58211	-7.01605	-6.07789	-10.296	-9.71573
50	49.2357	46.6788	46.9174	9.24813	1.65222	-0.572839	-5.124	0.20496	-3.46382		50	47.6949	51.7519	46.7058	3.76658	1.09514	5.36331	-4.18206	-0.884884	-0.263988			50	47.2029	44.848	42.9604	-3.43121	-11.1301	-6.60635	-6.36802	-10.1844	-10.0728
25	47.2754	41.5989	35.8031	0.347877	6.4246	-2.35289	4.01722	-2.23406	1.84464		25	41.1903	41.6094	41.0729	4.05829	-1.39207	2.98357	1.29896	-0.606551	1.02062			25	39.4842	38.8301	37.8209	-7.34039	-9.2523	-8.62069	-9.73805	-14.224	-6.99293
12.5	30.229	32.803	36.0247	-2.29151	4.6292	-5.09969	-2.5825	5.88235	-5.1035		12.5	28.8349	32.3554	33.1098	0.0818322	-4.2324	2.01633	-5.42385	-6.30167	-2.36219			12.5	32.1767	32.6439	28.7753	-9.86685	-8.97917	-8.68897	-10.5638	-12.1038	-11.702
6.25	18.7397	18.0237	16.7793	0.20977	-2.67514	-7.84649	1.88563	-6.18979	-3.13589		6.25	15.2054	19.1953	17.7368	-0.301996	0.0357728	-2.60497	-0.54232	-3.77526	0.656651			6.25	17.3748	16.9824	11.712	-5.08706	-9.64493	-10.6692	-7.3277	-5.07357	-7.01525
3.125	5.98892	-3.6764	1.91483	5.84148	2.80312	1.60619	-5.02152	-0.901824	1.37323		3.125	6.6052	3.08466	6.99078	-0.255937	-3.89463	2.07774	-3.17578	-4.2677	-2.29796			3.125	3.13363	-0.660291	1.13388	-7.92079	-10.1571	-9.83271	-8.86765	-8.91228	-6.27875
1.5625	-6.74476	-0.625093	-1.42628	-1.60097	6.67012	7.95913	-2.62349	0.635376	2.39803		1.5625	0.989103	-7.02431	-4.00671	-5.2457	5.62431	1.80138	4.3178	0.271267	-1.91257			1.5625	-3.31416	2.72246	0.143347	-4.55787	-3.87504	-4.09696	-3.95767	-6.23411	-0.520681
0	6.07416	3.26149	-9.33582	-4.16363	9.52434	-5.36056	-0.163968	2.48002	-2.31605		0	0.134116	-3.3026	3.16848	2.58439	-6.76566	4.18112	-1.18463	-0.285398	1.47024			0	5.41371	-2.24888	-3.16465	0.051212	-3.46535	3.41413	0.863041	-1.9044	1.04159
	Percent inhibition
SP11	Thr34Asp			Tyr38Glu			Cys41Ser, Val56Cys
	Exp1	Exp2	Exp3	Exp1	Exp2	Exp3	Exp1	Exp2	Exp3
100	54.2133	55.2948	48.1249	2.93611	4.002	-4.97895	-4.41347	-1.19176	-8.69654
50	47.6106	48.7175	45.0038	3.4425	3.40834	-7.05588	-2.79429	-1.77698	-8.87509
25	41.5591	41.2909	38.7117	1.4732	1.88327	-8.40446	1.20926	0.57101	-10.3183
12.5	33.0189	31.4334	31.1986	-0.920664	-0.711413	-9.17833	-0.601216	-4.6959	-11.4565
6.25	17.8476	17.3792	15.3564	-3.43729	-0.957063	-8.46705	-2.48002	-1.22031	-6.47217
3.125	1.40911	5.56021	1.2024	3.41693	-0.690942	-9.30352	-1.5167	-3.24714	-8.01956
1.5625	-2.93204	-3.3473	-0.149452	4.34276	0.726664	-4.17662	0.13664	0.892163	-3.57082
0	-5.68214e-05	0	6.22975e-05	5.11509e-05	-5.11771e-05	0	0	7.13673e-05	7.43936e-05
[Inhibitor] vs. response -- Variable slope (four parameters)
Best-fit values
Bottom	-2.411
Top	51.24
IC50	9.443
HillSlope	1.719
logIC50	0.9751
Span	53.65
95% CI (profile likelihood)
Bottom	-5.079 to 0.1153
Top	48.03 to 55.20
IC50	8.086 to 11.22
HillSlope	1.377 to 2.167
logIC50	0.9077 to 1.050
Goodness of Fit
Degrees of Freedom	20
R squared	0.9854
Sum of Squares	151.3
Sy.x	2.75
Constraints
IC50	IC50 > 0
Number of points
# of X values	24
# Y values analyzed	24

[truncated: 24 more sheets: Fig. 7a, Fig. 7c&7d, Fig. 7e, Fig. 7f, Fig.7g, Sup Fig.11b, Sup Fig.12, Sup Fig. 1 (WT), Sup Fig. 1 (pT34), Sup Fig. 1 (pY38), Sup Fig. 3b (WT Fis1), Sup Fig. 3b (Thr34Asp), Sup Fig. 3b (Tyr38Glu), Sup Fig. 3c (WT Fis1), Sup Fig. 3c (Thr34Asp), Sup Fig. 3c (Tyr38Glu), Sup Fig. 6, Sup Fig. 7, Sup Fig. 8, Sup Fig. 10, Sup Fig. 11, Sup Fig. 13 …]
